# Supplementary material for: miR200-regulated CXCL12β promotes fibroblast heterogeneity and immunosuppression in ovarian cancers
Source: Nat Commun. 2018 Mar 13;9:1056. doi: 10.1038/s41467-018-03348-z (PMC5849633; doi:10.1038/s41467-018-03348-z)
Supplement: Supplementary file 4 — Supplementary Data 1 [file 41467_2018_3348_MOESM4_ESM.xls]

## Sheet: Supp Data 1
Supplementary Data 1 CAF-S1 gene signature.
	Genes up-regulated in CAF-S1
	RefSeq ID	Symbol	baseMean	log2FoldChange	stat	p-value	p-adjusted
	NM_003014	SFRP4	2989.19	-6.0658	-14.1841	1.15e-45	3.29e-41
	NM_201526	ISLR	2264	-4.56401	-9.62068	6.54e-22	1.87e-18
	NM_005545	ISLR	2274.44	-4.54788	-9.53539	1.49e-21	3.64e-18
	NM_003013	SFRP2	972.605	-8.50288	-9.47481	2.67e-21	5.88e-18
	NM_000956	PTGER2	95.9464	-5.82977	-9.15521	5.43e-20	9.13e-17
	NM_052867	NALCN	112.879	-6.39262	-8.98652	2.55e-19	4.06e-16
	NM_004887	CXCL14	367.737	-7.56928	-8.7274	2.61e-18	3.73e-15
	NM_002986	CCL11	178.485	-6.51525	-8.47077	2.44e-17	2.79e-14
	NM_014903	NAV3	206.724	-3.12407	-8.26878	1.35e-16	1.25e-13
	NM_004442	EPHB2	57.8131	-7.16646	-8.12596	4.44e-16	3.74e-13
	NM_017449	EPHB2	57.8131	-7.16646	-8.12596	4.44e-16	3.74e-13
	NM_002820	PTHLH	70.3397	-5.61601	-8.1171	4.77e-16	3.9e-13
	NM_000095	COMP	277.259	-7.48564	-8.11065	5.03e-16	3.94e-13
	NM_198964	PTHLH	72.8185	-5.64504	-8.09908	5.54e-16	4.17e-13
	NM_001098816	ODZ4	167.574	-5.06433	-8.06956	7.05e-16	5.09e-13
	NM_001143836	NOX4	95.8878	-5.31116	-8.05344	8.05e-16	5.24e-13
	NM_001143837	NOX4	97.1916	-5.32465	-8.05446	7.98e-16	5.24e-13
	NM_016931	NOX4	97.1916	-5.32465	-8.05446	7.98e-16	5.24e-13
	NR_026571	NOX4	97.1916	-5.32465	-8.05446	7.98e-16	5.24e-13
	NM_080630	COL11A1	516.106	-6.31521	-7.9658	1.64e-15	1.02e-12
	NM_001040272	ADAMTSL1	42.1008	-5.88815	-7.89091	3e-15	1.68e-12
	NM_001190709	COL11A1	523.654	-6.27292	-7.89212	2.97e-15	1.68e-12
	NM_001854	COL11A1	524.621	-6.27452	-7.89306	2.95e-15	1.68e-12
	NM_080629	COL11A1	524.216	-6.27368	-7.89209	2.97e-15	1.68e-12
	NM_005014	OMD	535.62	-6.22059	-7.85408	4.03e-15	2.17e-12
	NM_001195483	SLC12A8	459.575	-5.33742	-7.74979	9.2e-15	4.79e-12
	NM_024628	SLC12A8	459.575	-5.33742	-7.74979	9.2e-15	4.79e-12
	NM_004572	PKP2	150.499	-4.5403	-7.71634	1.2e-14	6.12e-12
	NM_182904	P4HA3	45.3593	-6.86634	-7.681	1.58e-14	7.66e-12
	NM_031935	HMCN1	779.801	-3.59752	-7.54881	4.39e-14	1.93e-11
	NM_001080396	FAM155A	65.6244	-6.54951	-7.50655	6.07e-14	2.63e-11
	NM_052866	ADAMTSL1	29.2896	-6.13768	-7.45149	9.23e-14	3.91e-11
	NM_002775	HTRA1	3095.79	-3.23359	-7.33056	2.29e-13	9.51e-11
	NM_030762	BHLHE41	277.487	-5.14231	-7.28047	3.33e-13	1.36e-10
	NM_033254	BOC	258.731	-3.14249	-7.22106	5.16e-13	1.97e-10
	NM_001005242	PKP2	149.48	-4.60931	-7.20299	5.89e-13	2.22e-10
	NM_001160045	GLI1	58.5447	-5.40615	-7.16122	8e-13	2.9e-10
	NM_001167609	GLI1	58.5447	-5.40615	-7.16122	8e-13	2.9e-10
	NM_005269	GLI1	58.5447	-5.40615	-7.16122	8e-13	2.9e-10
	NM_002245	KCNK1	46.7482	-5.03234	-7.09703	1.27e-12	4.29e-10
	NM_001080477	ODZ3	46.5313	-6.21487	-7.092	1.32e-12	4.4e-10
	NM_005110	GFPT2	345.784	-2.9738	-7.08136	1.43e-12	4.64e-10
	NM_001647	APOD	3292.93	-4.84374	-6.96931	3.18e-12	9.21e-10
	NM_016224	SNX9	255.386	-2.01324	-6.95975	3.41e-12	9.76e-10
	NM_005631	SMO	87.1834	-4.98772	-6.95098	3.63e-12	1.03e-09
	NM_133507	DCN	12187.5	-2.51051	-6.93454	4.08e-12	1.14e-09
	NM_133503	DCN	16948.1	-2.46838	-6.86329	6.73e-12	1.83e-09
	NM_133506	DCN	13266.2	-2.50955	-6.85592	7.09e-12	1.91e-09
	NM_133505	DCN	14650.3	-2.47689	-6.85209	7.28e-12	1.95e-09
	NM_004460	FAP	974.163	-4.50483	-6.84784	7.5e-12	1.96e-09
	NM_001920	DCN	16964.3	-2.46728	-6.83061	8.46e-12	2.18e-09
	NM_024726	IQCA1	214.994	-4.78093	-6.82371	8.87e-12	2.27e-09
	NM_133504	DCN	15561.5	-2.46187	-6.81798	9.23e-12	2.34e-09
	NM_001173523	PCDH7	564.716	-4.47358	-6.81061	9.72e-12	2.43e-09
	NM_032457	PCDH7	564.363	-4.47288	-6.81021	9.75e-12	2.43e-09
	NM_001135057	LRRC15	37.0986	-6.29531	-6.7494	1.48e-11	3.6e-09
	NM_130830	LRRC15	37.0986	-6.29531	-6.7494	1.48e-11	3.6e-09
	NM_024721	ZFHX4	636.382	-3.30019	-6.73593	1.63e-11	3.92e-09
	NM_001018009	SH3BP5	448.908	-2.5762	-6.71701	1.85e-11	4.39e-09
	NM_004844	SH3BP5	448.908	-2.5762	-6.71701	1.85e-11	4.39e-09
	NM_001256099	CTHRC1	575.085	-4.43351	-6.69331	2.18e-11	5.08e-09
	NM_001033504	TMEM98	1312.81	-1.53595	-6.68303	2.34e-11	5.36e-09
	NM_015544	TMEM98	1312.81	-1.53595	-6.68303	2.34e-11	5.36e-09
	NM_138455	CTHRC1	571.974	-4.42595	-6.6794	2.4e-11	5.45e-09
	NM_025059	C6orf97	135.043	-4.9397	-6.54876	5.8e-11	1.24e-08
	NM_002338	LSAMP	357.876	-5.51401	-6.50556	7.74e-11	1.59e-08
	NM_004181	UCHL1	83.8906	-4.5679	-6.44905	1.13e-10	2.3e-08
	NM_004004	GJB2	108.433	-6.10864	-6.43594	1.23e-10	2.46e-08
	NM_032133	MYCBPAP	17.8154	-5.92501	-6.41426	1.42e-10	2.81e-08
	NM_153235	TXLNB	99.0326	-3.82093	-6.41236	1.43e-10	2.83e-08
	NM_001040000	MLLT4	49.5888	-4.42659	-6.40967	1.46e-10	2.86e-08
	NM_000399	EGR2	301.668	-2.94933	-6.40574	1.5e-10	2.89e-08
	NM_001136179	EGR2	301.594	-2.94896	-6.40461	1.51e-10	2.9e-08
	NM_001136177	EGR2	300.533	-2.94753	-6.40286	1.52e-10	2.91e-08
	NM_153221	CILP2	23.3074	-5.97953	-6.39199	1.64e-10	3.1e-08
	NM_000624	SERPINA5	644.697	-5.45545	-6.39011	1.66e-10	3.12e-08
	NM_001136178	EGR2	295.755	-2.94886	-6.37625	1.81e-10	3.39e-08
	NM_020300	MGST1	119.637	-5.23896	-6.35712	2.06e-10	3.72e-08
	NM_145764	MGST1	119.637	-5.23896	-6.35712	2.06e-10	3.72e-08
	NM_145791	MGST1	119.637	-5.23896	-6.35712	2.06e-10	3.72e-08
	NM_145792	MGST1	119.637	-5.23896	-6.35712	2.06e-10	3.72e-08
	NM_001190201	CES4A	33.0215	-5.47217	-6.35049	2.15e-10	3.82e-08
	NM_001190202	CES4A	32.7884	-5.46224	-6.33532	2.37e-10	4.16e-08
	NM_173815	CES4A	32.7884	-5.46224	-6.33532	2.37e-10	4.16e-08
	NM_020809	ARHGAP20	123.698	-5.33254	-6.32914	2.47e-10	4.3e-08
	NM_001033117	SRGAP3	70.0027	-4.59532	-6.3155	2.69e-10	4.64e-08
	NM_014850	SRGAP3	70.0027	-4.59532	-6.3155	2.69e-10	4.64e-08
	NM_206963	RARRES1	249.388	-4.17355	-6.30793	2.83e-10	4.85e-08
	NM_020169	LXN	974.791	-4.21209	-6.28814	3.21e-10	5.47e-08
	NM_000337	SGCD	363.181	-2.13686	-6.27597	3.47e-10	5.85e-08
	NM_001128209	SGCD	363.181	-2.13686	-6.27597	3.47e-10	5.85e-08
	NM_005576	LOXL1	76.4556	-3.40682	-6.27058	3.6e-10	6.02e-08
	NM_019029	CPVL	267.893	-3.63546	-6.23071	4.64e-10	7.64e-08
	NM_031311	CPVL	267.893	-3.63546	-6.23071	4.64e-10	7.64e-08
	NM_015529	MOXD1	204.232	-4.59047	-6.13388	8.58e-10	1.38e-07
	NM_003480	MFAP5	650.132	-4.81022	-6.10427	1.03e-09	1.64e-07
	NR_004428	EGOT	69.2707	-4.20518	-6.09524	1.09e-09	1.72e-07
	NM_001098199	GPR1	66.8147	-5.25614	-6.07362	1.25e-09	1.93e-07
	NM_005279	GPR1	66.8147	-5.25614	-6.07362	1.25e-09	1.93e-07
	NM_005213	CSTA	128.192	-4.91336	-5.99548	2.03e-09	2.99e-07
	NM_001145549	TXNDC5	834.662	-1.62713	-5.98513	2.16e-09	3.16e-07
	NM_030810	TXNDC5	834.662	-1.62713	-5.98513	2.16e-09	3.16e-07
	NM_000493	COL10A1	1293.64	-4.7181	-5.97826	2.26e-09	3.23e-07
	NM_198966	PTHLH	69.8717	-4.03891	-5.96748	2.41e-09	3.4e-07
	NM_198965	PTHLH	67.2387	-3.99835	-5.95905	2.54e-09	3.56e-07
	NM_024642	GALNT12	24.503	-5.70924	-5.93839	2.88e-09	4e-07
	NM_004598	SPOCK1	109.239	-5.25196	-5.93246	2.98e-09	4.13e-07
	NM_005415	SLC20A1	724.57	-2.10737	-5.91256	3.37e-09	4.61e-07
	NM_003613	CILP	1708.41	-5.74145	-5.90621	3.5e-09	4.77e-07
	NM_016533	NINJ2	39.1989	-4.87533	-5.89695	3.7e-09	5.02e-07
	NM_002589	PCDH7	167.087	-4.77428	-5.88292	4.03e-09	5.39e-07
	NM_001122679	ODZ2	15.7	-5.58382	-5.87842	4.14e-09	5.51e-07
	NM_032456	PCDH7	165.173	-4.76256	-5.87207	4.3e-09	5.7e-07
	NM_181435	C1QTNF3	453.197	-4.58191	-5.79854	6.69e-09	8.4e-07
	NM_030945	C1QTNF3	447.415	-4.56906	-5.78857	7.1e-09	8.87e-07
	NM_001856	COL16A1	696.84	-3.50949	-5.75723	8.55e-09	1.05e-06
	NM_005202	COL8A2	182.073	-4.11567	-5.755	8.66e-09	1.06e-06
	NM_012306	FAIM2	42.6614	-5.13873	-5.74802	9.03e-09	1.09e-06
	NM_001080512	BICC1	109.438	-3.59173	-5.73639	9.67e-09	1.16e-06
	NM_006682	FGL2	323.03	-4.18762	-5.72468	1.04e-08	1.24e-06
	NM_001164097	VCAN	4359.26	-3.18425	-5.7231	1.05e-08	1.25e-06
	NM_004385	VCAN	4567.74	-3.20001	-5.71642	1.09e-08	1.29e-06
	NM_031461	CRISPLD1	136.056	-5.00353	-5.68493	1.31e-08	1.54e-06
	NM_020848	KIAA1462	150.571	-2.70462	-5.67382	1.4e-08	1.64e-06
	NM_003247	THBS2	2042.73	-2.47878	-5.65182	1.59e-08	1.83e-06
	NM_005328	HAS2	335.019	-4.85479	-5.62	1.91e-08	2.18e-06
	NM_001129	AEBP1	1688.87	-2.05444	-5.60437	2.09e-08	2.37e-06
	NM_001145010	C12orf70	15.0176	-5.39534	-5.59241	2.24e-08	2.5e-06
	NM_152588	TMTC2	27.6938	-5.49235	-5.59177	2.25e-08	2.5e-06
	NR_037616	MUTED-TXNDC5	870.895	-1.49255	-5.56725	2.59e-08	2.86e-06
	NM_000186	CFH	3724	-1.91375	-5.55593	2.76e-08	3.01e-06
	NM_001103149	PNMAL1	57.1876	-3.3784	-5.55483	2.78e-08	3.01e-06
	NM_018215	PNMAL1	57.1876	-3.3784	-5.55483	2.78e-08	3.01e-06
	NM_000084	CLCN5	190.048	-2.9475	-5.54946	2.87e-08	3.09e-06
	NM_001243746	FAM20A	241.391	-4.03094	-5.54268	2.98e-08	3.19e-06
	NM_001101676	SAMD12	18.3936	-4.21636	-5.53885	3.04e-08	3.25e-06
	NM_001014975	CFH	1735.49	-1.87152	-5.53186	3.17e-08	3.33e-06
	NM_006379	SEMA3C	1395.75	-4.03776	-5.53283	3.15e-08	3.33e-06
	NM_002309	LIF	16.9111	-4.58606	-5.52705	3.26e-08	3.4e-06
	NM_080284	ABCA6	434	-3.84493	-5.52011	3.39e-08	3.53e-06
	NM_001190942	TNFSF10	358.274	-3.50675	-5.51534	3.48e-08	3.61e-06
	NM_001127898	CLCN5	191.102	-2.91001	-5.51226	3.54e-08	3.65e-06
	NM_001127899	CLCN5	191.102	-2.91001	-5.51226	3.54e-08	3.65e-06
	NM_017565	FAM20A	240.573	-4.02119	-5.50947	3.6e-08	3.69e-06
	NM_003810	TNFSF10	360.853	-3.50302	-5.50316	3.73e-08	3.76e-06
	NR_027751	FAM20A	240.279	-4.01921	-5.50522	3.69e-08	3.76e-06
	NR_033994	TNFSF10	360.853	-3.50302	-5.50316	3.73e-08	3.76e-06
	NM_004791	ITGBL1	362.132	-4.55626	-5.47458	4.39e-08	4.36e-06
	NM_001127392	C11orf9	61.3015	-3.33701	-5.46965	4.51e-08	4.45e-06
	NM_013279	C11orf9	61.3015	-3.33701	-5.46965	4.51e-08	4.45e-06
	NM_001171109	FAM133A	15.0417	-5.31106	-5.46143	4.72e-08	4.61e-06
	NM_001171110	FAM133A	15.0417	-5.31106	-5.46143	4.72e-08	4.61e-06
	NM_173698	FAM133A	15.0417	-5.31106	-5.46143	4.72e-08	4.61e-06
	NM_001110199	SRRM3	12.1924	-5.26873	-5.45652	4.86e-08	4.73e-06
	NM_001171111	FAM133A	14.9315	-5.30315	-5.45137	5e-08	4.85e-06
	NM_024582	FAT4	211.047	-3.74208	-5.44763	5.1e-08	4.94e-06
	NM_030761	WNT4	41.0376	-5.11911	-5.43824	5.38e-08	5.13e-06
	NM_001130064	GAP43	16.8439	-4.99811	-5.43094	5.61e-08	5.31e-06
	NM_002045	GAP43	16.8439	-4.99811	-5.43094	5.61e-08	5.31e-06
	NM_032812	PLXDC2	308.46	-3.39587	-5.42902	5.67e-08	5.35e-06
	NM_001144964	NEDD4L	49.1964	-4.03749	-5.40233	6.58e-08	6e-06
	NM_001144965	NEDD4L	49.1378	-4.03616	-5.40108	6.62e-08	6e-06
	NM_001144967	NEDD4L	49.1378	-4.03616	-5.40108	6.62e-08	6e-06
	NM_001144968	NEDD4L	49.1378	-4.03616	-5.40108	6.62e-08	6e-06
	NM_001144969	NEDD4L	49.1378	-4.03616	-5.40108	6.62e-08	6e-06
	NM_001144971	NEDD4L	49.1378	-4.03616	-5.40108	6.62e-08	6e-06
	NM_015277	NEDD4L	49.1378	-4.03616	-5.40108	6.62e-08	6e-06
	NM_001144966	NEDD4L	49.3167	-4.03807	-5.39551	6.83e-08	6.17e-06
	NM_001144970	NEDD4L	48.9312	-4.03108	-5.39479	6.86e-08	6.17e-06
	NM_020929	LRRC4C	33.1636	-5.35808	-5.37856	7.51e-08	6.69e-06
	NM_001144882	PRICKLE1	302.406	-3.20059	-5.3675	7.98e-08	7.07e-06
	NM_001144883	PRICKLE1	302.406	-3.20059	-5.3675	7.98e-08	7.07e-06
	NM_004443	EPHB3	34.4106	-4.22026	-5.3654	8.08e-08	7.13e-06
	NM_001017995	SH3PXD2B	454.17	-2.53506	-5.36311	8.18e-08	7.18e-06
	NM_001144881	PRICKLE1	302.02	-3.19852	-5.36162	8.25e-08	7.18e-06
	NM_004949	DSC2	32.7523	-4.89041	-5.36138	8.26e-08	7.18e-06
	NM_024422	DSC2	32.7523	-4.89041	-5.36138	8.26e-08	7.18e-06
	NM_153026	PRICKLE1	302.02	-3.19852	-5.36162	8.25e-08	7.18e-06
	NM_001243960	NEDD4L	48.9766	-4.02389	-5.35947	8.35e-08	7.24e-06
	NM_006338	LRRN2	21.1057	-4.81818	-5.35673	8.47e-08	7.31e-06
	NM_201630	LRRN2	21.1057	-4.81818	-5.35673	8.47e-08	7.31e-06
	NM_000959	PTGFR	31.3943	-5.33389	-5.35332	8.64e-08	7.39e-06
	NM_001039585	PTGFR	31.4907	-5.33463	-5.35391	8.61e-08	7.39e-06
	NM_006206	PDGFRA	2299.27	-3.37711	-5.35311	8.65e-08	7.39e-06
	NM_001042437	ST3GAL5	53.999	-3.52948	-5.33547	9.53e-08	8.09e-06
	NM_003896	ST3GAL5	53.999	-3.52948	-5.33547	9.53e-08	8.09e-06
	NM_007366	PLA2R1	142.34	-2.51738	-5.33006	9.82e-08	8.29e-06
	NM_001195641	PLA2R1	142.164	-2.51554	-5.3268	1e-07	8.41e-06
	NM_001252507	C14orf132	172.906	-3.85743	-5.29912	1.16e-07	9.65e-06
	NM_001734	C1S	11763.1	-2.08849	-5.29969	1.16e-07	9.65e-06
	NM_002213	ITGB5	884.63	-2.40517	-5.30088	1.15e-07	9.65e-06
	NM_201442	C1S	11763.7	-2.08856	-5.29983	1.16e-07	9.65e-06
	NR_046084	LOC100505696	551.358	-1.91912	-5.29952	1.16e-07	9.65e-06
	NM_001039960	SLC4A8	26.7279	-4.8478	-5.29054	1.22e-07	1.01e-05
	NM_014945	ABLIM3	41.5789	-3.78944	-5.28247	1.27e-07	1.05e-05
	NM_005505	SCARB1	13.7356	-4.84446	-5.27955	1.3e-07	1.06e-05
	NM_001128923	SH3D19	763.863	-2.2053	-5.27345	1.34e-07	1.09e-05
	NM_001797	CDH11	1014.96	-2.63649	-5.27343	1.34e-07	1.09e-05
	NM_001009555	SH3D19	763.948	-2.20395	-5.27073	1.36e-07	1.1e-05
	NM_001373	DNAH14	42.6251	-4.80538	-5.26952	1.37e-07	1.11e-05
	NM_014935	PLEKHA6	69.607	-4.21639	-5.26753	1.38e-07	1.11e-05
	NM_004938	DAPK1	226.471	-3.50157	-5.26474	1.4e-07	1.13e-05
	NM_002395	ME1	64.3966	-4.48892	-5.24672	1.55e-07	1.24e-05
	NM_006329	FBLN5	945.76	-2.82331	-5.24396	1.57e-07	1.25e-05
	NM_021205	RHOU	85.2841	-4.02668	-5.23868	1.62e-07	1.29e-05
	NM_001243349	SH3D19	757.068	-2.19135	-5.23377	1.66e-07	1.31e-05
	NM_198465	NRK	357.238	-4.23099	-5.23262	1.67e-07	1.31e-05
	NM_205855	FAM180A	75.1521	-4.00332	-5.2342	1.66e-07	1.31e-05
	NM_054027	ANKH	372.62	-2.60722	-5.22775	1.72e-07	1.33e-05
	NM_024829	PLBD1	91.4511	-3.82493	-5.22406	1.75e-07	1.36e-05
	NM_012307	EPB41L3	50.4843	-4.3801	-5.20872	1.9e-07	1.47e-05
	NM_001145001	NEK6	79.6452	-2.92834	-5.20536	1.94e-07	1.48e-05
	NM_001166167	NEK6	79.6671	-2.92853	-5.20358	1.95e-07	1.48e-05
	NM_001166168	NEK6	79.5914	-2.9273	-5.2029	1.96e-07	1.48e-05
	NM_001166169	NEK6	79.5914	-2.9273	-5.2029	1.96e-07	1.48e-05
	NM_001166170	NEK6	79.5914	-2.9273	-5.2029	1.96e-07	1.48e-05
	NM_001166171	NEK6	79.6452	-2.92834	-5.20536	1.94e-07	1.48e-05
	NM_014397	NEK6	79.5914	-2.9273	-5.2029	1.96e-07	1.48e-05
	NM_020721	KIAA1210	55.2117	-4.64772	-5.20293	1.96e-07	1.48e-05
	NM_002888	RARRES1	76.7356	-3.83792	-5.19445	2.05e-07	1.54e-05
	NM_020379	MAN1C1	62.5168	-3.16031	-5.19179	2.08e-07	1.56e-05
	NM_001171931	CDH23	12.0333	-4.73594	-5.16896	2.35e-07	1.75e-05
	NM_020436	SALL4	56.3774	-5.23104	-5.16596	2.39e-07	1.77e-05
	NM_001136528	SERPINE2	702.374	-3.5686	-5.15435	2.55e-07	1.87e-05
	NM_001136530	SERPINE2	702.516	-3.56868	-5.15358	2.56e-07	1.87e-05
	NM_001197294	DPYSL3	1360.65	-2.74825	-5.15325	2.56e-07	1.87e-05
	NM_001387	DPYSL3	1362.05	-2.74887	-5.15438	2.54e-07	1.87e-05
	NM_006216	SERPINE2	702.374	-3.5686	-5.15435	2.55e-07	1.87e-05
	NM_018397	CHDH	17.7839	-4.4068	-5.148	2.63e-07	1.92e-05
	NM_053034	ANTXR1	103.95	-1.92117	-5.13449	2.83e-07	2.06e-05
	NM_004858	SLC4A8	23.392	-4.70897	-5.12482	2.98e-07	2.15e-05
	NM_001144070	ABCC3	27.3376	-5.13843	-5.11121	3.2e-07	2.29e-05
	NM_201432	GAS7	230.927	-2.81537	-5.1096	3.23e-07	2.3e-05
	NM_001040002	MEOX1	51.0808	-5.16858	-5.09453	3.5e-07	2.48e-05
	NM_004527	MEOX1	51.4838	-5.16825	-5.09362	3.51e-07	2.48e-05
	NM_013999	MEOX1	51.3226	-5.16839	-5.09399	3.51e-07	2.48e-05
	NM_001130831	GAS7	229.22	-2.80441	-5.08727	3.63e-07	2.55e-05
	NM_201433	GAS7	229.331	-2.80507	-5.08806	3.62e-07	2.55e-05
	NM_130386	COLEC12	87.8916	-4.31492	-5.08061	3.76e-07	2.64e-05
	NM_000088	COL1A1	17651.2	-2.30869	-5.0761	3.85e-07	2.68e-05
	NM_001143778	ASAP3	179.313	-3.27681	-5.07697	3.84e-07	2.68e-05
	NM_001253829	PTPDC1	81.1412	-3.03539	-5.07538	3.87e-07	2.68e-05
	NM_017707	ASAP3	179.313	-3.27681	-5.07697	3.84e-07	2.68e-05
	NM_152422	PTPDC1	81.1412	-3.03539	-5.07538	3.87e-07	2.68e-05
	NM_001253830	PTPDC1	81.0874	-3.03435	-5.07274	3.92e-07	2.7e-05
	NM_177995	PTPDC1	81.0874	-3.03435	-5.07274	3.92e-07	2.7e-05
	NM_003644	GAS7	228.51	-2.79935	-5.07166	3.94e-07	2.71e-05
	NM_000623	BDKRB2	14.864	-5.03666	-5.0651	4.08e-07	2.79e-05
	NM_001128924	SH3D19	681.622	-2.1249	-5.06228	4.14e-07	2.83e-05
	NM_178826	ANO4	76.5773	-4.33247	-5.05115	4.39e-07	2.99e-05
	NM_016205	PDGFC	817.111	-2.11449	-5.03732	4.72e-07	3.12e-05
	NR_036641	PDGFC	817.111	-2.11449	-5.03732	4.72e-07	3.12e-05
	NM_053017	ART5	14.435	-5.00476	-5.02553	5.02e-07	3.29e-05
	NM_001079536	ART5	14.3569	-5.00184	-5.02246	5.1e-07	3.33e-05
	NM_001243237	LOC100130301	10.7766	-4.9433	-4.99874	5.77e-07	3.74e-05
	NM_001122670	PHKA1	56.019	-4.16049	-4.98972	6.05e-07	3.9e-05
	NM_002637	PHKA1	56.019	-4.16049	-4.98972	6.05e-07	3.9e-05
	NM_000877	IL1R1	1081.73	-2.40352	-4.97979	6.37e-07	4.03e-05
	NM_001172436	PHKA1	55.5038	-4.14843	-4.97268	6.6e-07	4.16e-05
	NM_016447	MPP6	79.1426	-3.56425	-4.95117	7.38e-07	4.57e-05
	NM_003391	WNT2	43.7478	-5.04156	-4.94712	7.53e-07	4.64e-05
	NR_024047	WNT2	43.7478	-5.04156	-4.94712	7.53e-07	4.64e-05
	NR_037962	RHOU	85.1991	-3.98495	-4.94661	7.55e-07	4.64e-05
	NM_003483	HMGA2	13.0279	-4.92696	-4.93634	7.96e-07	4.84e-05
	NM_001008397	GPX8	810.434	-2.2074	-4.92436	8.46e-07	5.06e-05
	NM_001097577	ANG	198.211	-1.60235	-4.92045	8.63e-07	5.14e-05
	NM_002345	LUM	10434.4	-2.99028	-4.90045	9.56e-07	5.63e-05
	NM_001276	CHI3L1	231.954	-4.94822	-4.89037	1.01e-06	5.9e-05
	NM_145343	APOL1	795.571	-1.54094	-4.88638	1.03e-06	6.01e-05
	NM_001082959	SCARB1	13.0304	-4.61203	-4.88035	1.06e-06	6.19e-05
	NM_001136540	APOL1	794.327	-1.53911	-4.87726	1.08e-06	6.24e-05
	NM_001136541	APOL1	794.327	-1.53911	-4.87726	1.08e-06	6.24e-05
	NM_003661	APOL1	794.327	-1.53911	-4.87726	1.08e-06	6.24e-05
	NM_030775	WNT5B	10.578	-4.84349	-4.85979	1.18e-06	6.77e-05
	NM_032642	WNT5B	10.578	-4.84349	-4.85979	1.18e-06	6.77e-05
	NM_001048164	SLC7A3	13.614	-4.85059	-4.82358	1.41e-06	7.99e-05
	NM_032803	SLC7A3	13.614	-4.85059	-4.82358	1.41e-06	7.99e-05
	NM_014421	DKK2	67.3701	-4.2414	-4.79592	1.62e-06	9.07e-05
	NM_006208	ENPP1	1611.49	-2.53386	-4.79153	1.66e-06	9.25e-05
	NM_006092	NOD1	119.583	-2.00378	-4.7865	1.7e-06	9.47e-05
	NM_080838	WISP1	845.769	-2.4952	-4.75675	1.97e-06	0.000109538
	NM_003882	WISP1	847.641	-2.49802	-4.75571	1.98e-06	0.000109677
	NM_212558	TMEM215	144.435	-4.66454	-4.75596	1.98e-06	0.000109677
	NM_001343	DAB2	896.238	-2.06969	-4.75134	2.02e-06	0.000111861
	NM_001244871	DAB2	896.106	-2.06944	-4.75017	2.03e-06	0.000112291
	NM_002113	CFHR1	137.436	-2.27876	-4.74293	2.11e-06	0.000115935
	NM_001007267	PLA2R1	98.2489	-2.50591	-4.74196	2.12e-06	0.000116265
	NM_001204869	WISP1	835.989	-2.48371	-4.74096	2.13e-06	0.000116617
	NM_006207	PDGFRL	1420.02	-2.8595	-4.73608	2.18e-06	0.00011923
	NM_001039348	EFEMP1	1605.17	-3.43481	-4.73087	2.24e-06	0.000122018
	NM_001039349	EFEMP1	1604.79	-3.43454	-4.73062	2.24e-06	0.000122018
	NM_153838	GPR115	8.48391	-4.71984	-4.72942	2.25e-06	0.000122508
	NM_003254	TIMP1	10694.6	-2.08267	-4.72865	2.26e-06	0.000122742
	NR_037944	WISP1	836.488	-2.4826	-4.72399	2.31e-06	0.000124643
	NM_004843	IL27RA	18.8863	-4.61724	-4.71568	2.41e-06	0.000129353
	NR_027755	LOC283867	18.2386	-4.79547	-4.7125	2.45e-06	0.000131144
	NM_001031700	FAM198B	317.804	-2.56038	-4.70652	2.52e-06	0.000134041
	NM_001128424	FAM198B	317.804	-2.56038	-4.70652	2.52e-06	0.000134041
	NM_001204870	WISP1	823.803	-2.46806	-4.70726	2.51e-06	0.000134041
	NM_033104	STON2	204.349	-3.72585	-4.69839	2.62e-06	0.00013923
	NR_038120	ELMO1	38.926	-4.01096	-4.68967	2.74e-06	0.000144225
	NR_038121	ELMO1	38.926	-4.01096	-4.68967	2.74e-06	0.000144225
	NM_001111285	IGF1	538.748	-3.35599	-4.68068	2.86e-06	0.000149867
	NM_001025389	AMPD3	44.0916	-4.34002	-4.67978	2.87e-06	0.000150255
	NM_016613	FAM198B	316.12	-2.55998	-4.67877	2.89e-06	0.000150723
	NM_002515	NOVA1	36.6777	-3.0774	-4.6774	2.91e-06	0.000151451
	NM_001901	CTGF	3649.77	-1.84527	-4.67685	2.91e-06	0.000151587
	NM_052947	ALPK2	32.1828	-4.46929	-4.67424	2.95e-06	0.000153247
	NM_004560	ROR2	74.5789	-3.30398	-4.67235	2.98e-06	0.000154381
	NM_001111283	IGF1	1433.29	-3.14376	-4.66873	3.03e-06	0.000156277
	NM_052892	PKD1L2	14.2359	-4.30887	-4.66906	3.03e-06	0.000156277
	NM_006489	NOVA1	36.2579	-3.06308	-4.66409	3.1e-06	0.000159275
	NM_000618	IGF1	1421.64	-3.13988	-4.66314	3.11e-06	0.000159559
	NM_001005747	CACNB4	14.519	-4.73146	-4.65678	3.21e-06	0.000163398
	NM_001184699	CPXM1	144.539	-3.65041	-4.65662	3.21e-06	0.000163398
	NM_001172818	PGM1	549.06	-2.17897	-4.64979	3.32e-06	0.000168602
	NM_001172819	PGM1	548.437	-2.17724	-4.64681	3.37e-06	0.000170759
	NM_000793	DIO2	400.511	-4.06914	-4.64541	3.39e-06	0.000171004
	NM_001111284	IGF1	1377.76	-3.12117	-4.64221	3.45e-06	0.000171004
	NM_001256324	CACNA1G	7.14557	-4.62585	-4.63375	3.59e-06	0.000171004
	NM_001256325	CACNA1G	7.14557	-4.62585	-4.63375	3.59e-06	0.000171004
	NM_001256326	CACNA1G	7.14557	-4.62585	-4.63375	3.59e-06	0.000171004
	NM_001256327	CACNA1G	7.14557	-4.62585	-4.63375	3.59e-06	0.000171004
	NM_001256328	CACNA1G	7.14557	-4.62585	-4.63375	3.59e-06	0.000171004
	NM_001256329	CACNA1G	7.14557	-4.62585	-4.63375	3.59e-06	0.000171004
	NM_001256330	CACNA1G	7.14557	-4.62585	-4.63375	3.59e-06	0.000171004
	NM_001256331	CACNA1G	7.14557	-4.62585	-4.63375	3.59e-06	0.000171004
	NM_001256332	CACNA1G	7.14557	-4.62585	-4.63375	3.59e-06	0.000171004
	NM_001256333	CACNA1G	7.14557	-4.62585	-4.63375	3.59e-06	0.000171004
	NM_001256334	CACNA1G	7.14557	-4.62585	-4.63375	3.59e-06	0.000171004
	NM_001256359	CACNA1G	7.14557	-4.62585	-4.63375	3.59e-06	0.000171004
	NM_001256360	CACNA1G	7.14557	-4.62585	-4.63375	3.59e-06	0.000171004
	NM_001256361	CACNA1G	7.14557	-4.62585	-4.63375	3.59e-06	0.000171004
	NM_018896	CACNA1G	7.14557	-4.62585	-4.63375	3.59e-06	0.000171004
	NM_198376	CACNA1G	7.14557	-4.62585	-4.63375	3.59e-06	0.000171004
	NM_198377	CACNA1G	7.14557	-4.62585	-4.63375	3.59e-06	0.000171004
	NM_198378	CACNA1G	7.14557	-4.62585	-4.63375	3.59e-06	0.000171004
	NM_198379	CACNA1G	7.14557	-4.62585	-4.63375	3.59e-06	0.000171004
	NM_198380	CACNA1G	7.14557	-4.62585	-4.63375	3.59e-06	0.000171004
	NM_198382	CACNA1G	7.14557	-4.62585	-4.63375	3.59e-06	0.000171004
	NM_198383	CACNA1G	7.14557	-4.62585	-4.63375	3.59e-06	0.000171004
	NM_198384	CACNA1G	7.14557	-4.62585	-4.63375	3.59e-06	0.000171004
	NM_198385	CACNA1G	7.14557	-4.62585	-4.63375	3.59e-06	0.000171004
	NM_198386	CACNA1G	7.14557	-4.62585	-4.63375	3.59e-06	0.000171004
	NM_198387	CACNA1G	7.14557	-4.62585	-4.63375	3.59e-06	0.000171004
	NM_198388	CACNA1G	7.14557	-4.62585	-4.63375	3.59e-06	0.000171004
	NM_198396	CACNA1G	7.14557	-4.62585	-4.63375	3.59e-06	0.000171004
	NR_046054	CACNA1G	7.14557	-4.62585	-4.63375	3.59e-06	0.000171004
	NR_046055	CACNA1G	7.14557	-4.62585	-4.63375	3.59e-06	0.000171004
	NR_046056	CACNA1G	7.14557	-4.62585	-4.63375	3.59e-06	0.000171004
	NR_046057	CACNA1G	7.14557	-4.62585	-4.63375	3.59e-06	0.000171004
	NR_046058	CACNA1G	7.14557	-4.62585	-4.63375	3.59e-06	0.000171004
	NM_001718	BMP6	266.234	-1.59674	-4.63114	3.64e-06	0.000172882
	NM_000726	CACNB4	13.8829	-4.70356	-4.62619	3.72e-06	0.000175317
	NM_001005746	CACNB4	13.8829	-4.70356	-4.62619	3.72e-06	0.000175317
	NM_001145798	CACNB4	13.8292	-4.7012	-4.62361	3.77e-06	0.000177222
	NM_019609	CPXM1	148.038	-3.62861	-4.6212	3.82e-06	0.000178731
	NM_001025390	AMPD3	45.3048	-4.32154	-4.62019	3.83e-06	0.000179283
	NM_001136180	HSBP1L1	24.4488	-2.59324	-4.61569	3.92e-06	0.000182915
	NR_026812	RUNX1-IT1	55.5274	-4.64735	-4.61463	3.94e-06	0.000183551
	NM_001164105	MOV10L1	8.69459	-4.63716	-4.61087	4.01e-06	0.000186126
	NM_018995	MOV10L1	8.69459	-4.63716	-4.61087	4.01e-06	0.000186126
	NM_002224	ITPR3	91.7172	-3.4842	-4.60933	4.04e-06	0.000186471
	NM_002633	PGM1	558.078	-2.1698	-4.60408	4.14e-06	0.000190932
	NM_001010906	C8orf80	39.3994	-3.08866	-4.60353	4.15e-06	0.000191128
	NM_001098475	TDRD10	27.8108	-4.13569	-4.60071	4.21e-06	0.000193109
	NM_000480	AMPD3	43.6645	-4.29478	-4.599	4.25e-06	0.000193768
	NM_001172430	AMPD3	43.6645	-4.29478	-4.599	4.25e-06	0.000193768
	NM_001172431	AMPD3	43.6645	-4.29478	-4.599	4.25e-06	0.000193768
	NM_001129891	FAM196B	12.2034	-4.66218	-4.58935	4.45e-06	0.000201662
	NM_001252335	CGNL1	107.68	-2.44382	-4.58649	4.51e-06	0.000203797
	NM_032866	CGNL1	107.68	-2.44382	-4.58649	4.51e-06	0.000203797
	NM_014862	ARNT2	104.051	-3.0203	-4.58416	4.56e-06	0.000205428
	NM_182499	TDRD10	27.6741	-4.12551	-4.58349	4.57e-06	0.000205771
	NM_005447	RASSF9	45.8484	-3.77592	-4.57421	4.78e-06	0.000214427
	NM_014801	PCNXL2	47.0726	-3.52215	-4.56108	5.09e-06	0.000227216
	NM_001256717	SNAP91	16.2315	-4.66258	-4.55614	5.21e-06	0.000232265
	NR_003949	FKBP9L	65.8317	-2.4459	-4.55274	5.3e-06	0.000235676
	NM_001077710	FAM110C	92.7973	-3.56692	-4.54714	5.44e-06	0.000239803
	NM_001242792	SNAP91	16.0557	-4.65461	-4.54721	5.44e-06	0.000239803
	NM_001242793	SNAP91	16.0557	-4.65461	-4.54721	5.44e-06	0.000239803
	NM_001256718	SNAP91	15.9751	-4.65441	-4.54747	5.43e-06	0.000239803
	NM_014841	SNAP91	16.0557	-4.65461	-4.54721	5.44e-06	0.000239803
	NM_001242794	SNAP91	15.9455	-4.64954	-4.54151	5.59e-06	0.000244453
	NM_005429	VEGFC	22.302	-4.04089	-4.53839	5.67e-06	0.000246167
	NM_000428	LTBP2	2226.93	-2.56958	-4.53222	5.84e-06	0.000252706
	NM_170674	MEIS2	206.537	-1.83485	-4.52885	5.93e-06	0.000255234
	NM_170675	MEIS2	206.537	-1.83485	-4.52885	5.93e-06	0.000255234
	NM_170676	MEIS2	206.537	-1.83485	-4.52885	5.93e-06	0.000255234
	NM_170677	MEIS2	206.537	-1.83485	-4.52885	5.93e-06	0.000255234
	NR_027339	FKBP9L	65.8315	-2.45489	-4.52509	6.04e-06	0.000259421
	NR_027342	FKBP9L	65.7213	-2.45265	-4.52369	6.08e-06	0.000260751
	NM_001199880	EGR3	458.368	-2.73731	-4.5228	6.1e-06	0.000261062
	NM_001199881	EGR3	458.368	-2.73731	-4.5228	6.1e-06	0.000261062
	NM_001164104	MOV10L1	8.54738	-4.56804	-4.51938	6.2e-06	0.000264916
	NM_004430	EGR3	458.441	-2.73455	-4.51893	6.22e-06	0.000265086
	NM_002429	MMP19	1505.36	-2.64644	-4.51816	6.24e-06	0.000265656
	NM_203371	FIBIN	654.712	-3.17492	-4.51199	6.42e-06	0.000271085
	NM_006432	NPC2	1402.19	-1.32899	-4.51113	6.45e-06	0.000271395
	NM_002924	RGS7	16.8028	-4.62208	-4.50213	6.73e-06	0.000281904
	NM_001039459	ELMO1	38.5841	-3.87725	-4.49985	6.8e-06	0.000283693
	NM_001112724	STK32A	9.13483	-4.56149	-4.50012	6.79e-06	0.000283693
	NR_027340	FKBP9L	63.8763	-2.4144	-4.50039	6.78e-06	0.000283693
	NM_173833	SCARA5	29.8411	-4.64474	-4.48867	7.17e-06	0.000296831
	NM_001198972	KIAA1522	53.3507	-3.57574	-4.48801	7.19e-06	0.000297317
	NM_020888	KIAA1522	53.2726	-3.57381	-4.48525	7.28e-06	0.000300759
	NM_153256	C10orf47	7.66402	-4.5294	-4.48446	7.31e-06	0.000301445
	NM_018357	LARP6	55.7418	-1.91746	-4.48379	7.33e-06	0.000301955
	NR_040245	LOC100287314	9.32048	-3.05072	-4.48312	7.36e-06	0.000302472
	NM_001198973	KIAA1522	52.987	-3.56587	-4.47205	7.75e-06	0.000317645
	NM_020709	PNMAL2	17.5611	-3.54332	-4.46044	8.18e-06	0.00033487
	NM_005559	LAMA1	137.969	-4.01081	-4.45701	8.31e-06	0.000339305
	NM_001006946	SDC1	78.454	-4.20372	-4.45591	8.35e-06	0.000340082
	NM_002997	SDC1	78.454	-4.20372	-4.45591	8.35e-06	0.000340082
	NM_172316	MEIS2	189.786	-1.85607	-4.42607	9.6e-06	0.000386819
	NM_181874	GRM7	15.522	-4.55415	-4.42482	9.65e-06	0.000388526
	NR_039858	MIR4709	608.548	-1.39801	-4.42306	9.73e-06	0.000391152
	NM_004065	CDR1	229.539	-2.72294	-4.41885	9.92e-06	0.000398279
	NM_003316	TTC3	2480.26	-1.69411	-4.41564	1.01e-05	0.000399912
	NM_018353	MIS18BP1	423.345	-1.60709	-4.41448	1.01e-05	0.000400247
	NM_004588	SCN2B	17.7525	-4.2528	-4.41281	1.02e-05	0.000402236
	NM_001048209	NTM	99.728	-3.61661	-4.40945	1.04e-05	0.000407962
	NM_000844	GRM7	15.4682	-4.53754	-4.40459	1.06e-05	0.000414933
	NM_001001894	TTC3	2414.37	-1.69383	-4.40205	1.07e-05	0.000419247
	NM_001001411	ZNF676	31.8083	-4.14226	-4.39581	1.1e-05	0.000430304
	NM_003070	SMARCA2	840.086	-1.22576	-4.38538	1.16e-05	0.000448401
	NM_139045	SMARCA2	840.086	-1.22576	-4.38538	1.16e-05	0.000448401
	NM_001080393	GXYLT2	138.591	-3.65992	-4.38358	1.17e-05	0.000451509
	NM_001190943	TNFSF10	67.9891	-3.16162	-4.37852	1.19e-05	0.000461485
	NM_001017424	KCNK2	17.3239	-4.52247	-4.37674	1.2e-05	0.000463916
	NM_021732	AVPI1	62.4203	-2.87295	-4.3765	1.21e-05	0.000463916
	NM_001199159	PI16	10.3062	-4.47154	-4.36412	1.28e-05	0.0004877
	NM_153370	PI16	10.3062	-4.47154	-4.36412	1.28e-05	0.0004877
	NR_038849	LOC100505633	14.4783	-4.34625	-4.36442	1.27e-05	0.0004877
	NM_017558	HYDIN	52.0309	-3.05701	-4.36203	1.29e-05	0.000491715
	NM_006720	ABLIM1	1195.94	-2.57871	-4.35839	1.31e-05	0.000499304
	NM_001003407	ABLIM1	1183.61	-2.56252	-4.35589	1.33e-05	0.000503045
	NM_001003408	ABLIM1	1183.61	-2.56252	-4.35589	1.33e-05	0.000503045
	NM_002313	ABLIM1	1183.02	-2.56163	-4.35281	1.34e-05	0.000508121
	NM_002742	PRKD1	536.266	-2.26742	-4.35053	1.36e-05	0.000512762
	NM_001017425	KCNK2	16.296	-4.49627	-4.34962	1.36e-05	0.000512858
	NM_014217	KCNK2	16.296	-4.49627	-4.34962	1.36e-05	0.000512858
	NM_144601	CMTM3	297.934	-1.99351	-4.34607	1.39e-05	0.000519069
	NR_037613	CMTM3	297.934	-1.99351	-4.34607	1.39e-05	0.000519069
	NR_037619	CMTM3	297.768	-1.99266	-4.34503	1.39e-05	0.00052029
	NM_181553	CMTM3	297.69	-1.99227	-4.34465	1.39e-05	0.000520503
	NM_001220482	MEIS2	196.921	-1.8091	-4.34204	1.41e-05	0.000526038
	NM_021101	CLDN1	294.081	-3.34136	-4.33825	1.44e-05	0.00053449
	NM_001173425	DFNB31	19.0898	-3.90873	-4.33705	1.44e-05	0.000536041
	NM_015404	DFNB31	19.0898	-3.90873	-4.33705	1.44e-05	0.000536041
	NR_027790	LINC00478	243.733	-2.2935	-4.33068	1.49e-05	0.000548866
	NM_001083885	DFNB31	19.0092	-3.90281	-4.32872	1.5e-05	0.000551697
	NM_005570	LMAN1	629.02	-1.41129	-4.32669	1.51e-05	0.000556095
	NM_020796	SEMA6A	116.389	-3.21455	-4.32481	1.53e-05	0.00056013
	NM_018689	KIAA1199	103.578	-3.85536	-4.32294	1.54e-05	0.000564196
	NM_001145154	DNAH14	10.3411	-4.21108	-4.32081	1.55e-05	0.000568925
	NM_006039	MRC2	244.903	-2.2666	-4.31439	1.6e-05	0.00058349
	NM_001256064	CNTN1	255.367	-3.88784	-4.30229	1.69e-05	0.000614702
	NM_001144058	NTM	94.5594	-3.54147	-4.29436	1.75e-05	0.000634684
	NM_016522	NTM	94.5594	-3.54147	-4.29436	1.75e-05	0.000634684
	NM_000376	VDR	146.827	-3.69346	-4.29122	1.78e-05	0.000641284
	NM_001017535	VDR	146.827	-3.69346	-4.29122	1.78e-05	0.000641284
	NM_001017536	VDR	146.827	-3.69346	-4.29122	1.78e-05	0.000641284
	NM_001256063	CNTN1	256.471	-3.87913	-4.29087	1.78e-05	0.000641495
	NM_172315	MEIS2	185.851	-1.86233	-4.28992	1.79e-05	0.000643422
	NM_032821	HYDIN	106.908	-2.87716	-4.2875	1.81e-05	0.000649671
	NM_000089	COL1A2	35111	-1.87651	-4.27852	1.88e-05	0.000674738
	NM_021723	ADAM22	112.585	-3.62976	-4.27533	1.91e-05	0.000683609
	NM_016351	ADAM22	112.438	-3.62788	-4.2725	1.93e-05	0.000690632
	NM_021722	ADAM22	112.438	-3.62788	-4.2725	1.93e-05	0.000690632
	NM_005270	GLI2	85.5924	-2.52574	-4.26371	2.01e-05	0.000716574
	NM_000204	CFI	3244.57	-2.17326	-4.25764	2.07e-05	0.00073448
	NM_017839	LPCAT2	51.129	-3.70017	-4.25619	2.08e-05	0.00073833
	NM_001131027	PDLIM4	17.9628	-3.08533	-4.25555	2.09e-05	0.000738627
	NM_003687	PDLIM4	17.9628	-3.08533	-4.25555	2.09e-05	0.000738627
	NM_024812	BAALC	12.2742	-4.39578	-4.25133	2.13e-05	0.000751766
	NM_001198542	HYDIN	51.2512	-3.02252	-4.24889	2.15e-05	0.000758116
	NM_001198543	HYDIN	51.2512	-3.02252	-4.24889	2.15e-05	0.000758116
	NM_001178003	WDR66	17.7548	-3.25149	-4.24855	2.15e-05	0.000758329
	NM_004067	CHN2	126.12	-3.57587	-4.2466	2.17e-05	0.000763091
	NM_001004196	CD200	366.252	-3.20014	-4.24438	2.19e-05	0.000769715
	NM_005944	CD200	365.861	-3.19867	-4.2421	2.21e-05	0.000776646
	NM_000961	PTGIS	1152.34	-2.75682	-4.24098	2.23e-05	0.000779559
	NM_173462	PAPLN	333.659	-2.59597	-4.24	2.24e-05	0.000782015
	NM_001024372	BAALC	11.3927	-4.37647	-4.23452	2.29e-05	0.000800341
	NM_001166108	PALLD	2417.11	-1.18831	-4.23072	2.33e-05	0.000811043
	NM_001166109	PALLD	2417.11	-1.18831	-4.23072	2.33e-05	0.000811043
	NM_016081	PALLD	2417.11	-1.18831	-4.23072	2.33e-05	0.000811043
	NM_001166110	PALLD	2414.83	-1.18618	-4.22772	2.36e-05	0.000820918
	NM_002399	MEIS2	192.288	-1.79982	-4.22494	2.39e-05	0.000830108
	NM_001095	ACCN2	8.95743	-4.34753	-4.22341	2.41e-05	0.000831743
	NM_020039	ACCN2	8.95743	-4.34753	-4.22341	2.41e-05	0.000831743
	NR_002835	HAS2-AS1	23.2284	-3.71015	-4.22361	2.4e-05	0.000831743
	NM_001015880	PAPSS2	256.521	-1.14529	-4.22116	2.43e-05	0.000837031
	NM_004670	PAPSS2	256.521	-1.14529	-4.22116	2.43e-05	0.000837031
	NR_027791	LINC00478	251.271	-2.24678	-4.22145	2.43e-05	0.000837031
	NR_033851	MGC39372	15.4196	-4.23679	-4.21913	2.45e-05	0.000842601
	NM_001164496	WDR52	249.981	-2.55339	-4.21225	2.53e-05	0.000865557
	NM_019117	KLHL4	127.892	-3.58528	-4.21154	2.54e-05	0.000867226
	NM_020949	SLC7A14	24.3254	-2.66893	-4.20946	2.56e-05	0.000874205
	NM_001127891	MMP2	2132.63	-3.18079	-4.20701	2.59e-05	0.000881659
	NM_004530	MMP2	2133.91	-3.17788	-4.20173	2.65e-05	0.000901385
	NM_001943	DSG2	220.261	-3.27663	-4.18942	2.8e-05	0.000947208
	NR_023382	ZNF815	9.56368	-4.13262	-4.16474	3.12e-05	0.00104702
	NM_001206480	ELMO1	78.4234	-3.8095	-4.16292	3.14e-05	0.00105295
	NM_014800	ELMO1	78.4234	-3.8095	-4.16292	3.14e-05	0.00105295
	NM_001206482	ELMO1	78.2377	-3.80724	-4.16071	3.17e-05	0.00106195
	NM_020546	ADCY2	11.791	-4.31896	-4.16023	3.18e-05	0.00106295
	NM_032532	FNDC1	485.69	-2.94251	-4.15681	3.23e-05	0.00107646
	NM_001005336	DNM1	21.9725	-3.15186	-4.14976	3.33e-05	0.00110759
	NM_004408	DNM1	21.9725	-3.15186	-4.14976	3.33e-05	0.00110759
	NM_001077195	ZNF436	320.751	-2.22924	-4.14583	3.39e-05	0.00112483
	NM_001144059	NTM	25.4333	-3.49701	-4.14569	3.39e-05	0.00112483
	NM_003028	SHB	27.825	-3.6713	-4.14277	3.43e-05	0.00113662
	NM_005013	NUCB2	657.978	-1.41048	-4.13017	3.62e-05	0.00119243
	NM_080283	ABCA9	216.778	-2.92447	-4.1295	3.64e-05	0.00119456
	NM_030634	ZNF436	315.848	-2.22445	-4.12842	3.65e-05	0.00119602
	NM_001130058	SLC44A5	26.6192	-4.16656	-4.12715	3.67e-05	0.00119857
	NM_004822	NTN1	8.55978	-4.07464	-4.1201	3.79e-05	0.00122984
	NM_002214	ITGB8	225.622	-3.15564	-4.11748	3.83e-05	0.00123458
	NM_004915	ABCG1	21.8222	-4.21639	-4.11591	3.86e-05	0.00123458
	NM_016818	ABCG1	21.8222	-4.21639	-4.11591	3.86e-05	0.00123458
	NM_032148	SLC41A2	113.664	-2.84887	-4.1164	3.85e-05	0.00123458
	NM_207174	ABCG1	21.8222	-4.21639	-4.11591	3.86e-05	0.00123458
	NM_207627	ABCG1	21.8222	-4.21639	-4.11591	3.86e-05	0.00123458
	NM_207628	ABCG1	21.8222	-4.21639	-4.11591	3.86e-05	0.00123458
	NM_207629	ABCG1	21.8222	-4.21639	-4.11591	3.86e-05	0.00123458
	NM_000396	CTSK	3132.04	-1.95914	-4.10857	3.98e-05	0.00126738
	NM_001012333	MDK	306.347	-2.42437	-4.10477	4.05e-05	0.0012841
	NM_002391	MDK	306.347	-2.42437	-4.10477	4.05e-05	0.0012841
	NM_020190	OLFML3	1212.87	-2.21826	-4.10228	4.09e-05	0.00129656
	NM_002908	REL	115.615	-3.04995	-4.09859	4.16e-05	0.00131449
	NM_001012334	MDK	306.723	-2.42267	-4.09816	4.16e-05	0.00131549
	NM_019066	MAGEL2	8.31933	-4.23323	-4.08825	4.35e-05	0.00136243
	NM_014737	RASSF2	208.943	-3.04657	-4.08658	4.38e-05	0.00136928
	NM_001850	COL8A1	1938.14	-3.0751	-4.08402	4.43e-05	0.00138144
	NM_020351	COL8A1	1936.28	-3.07379	-4.08206	4.46e-05	0.0013886
	NM_001177676	GPR68	14.8423	-3.9784	-4.07915	4.52e-05	0.00140302
	NM_170774	RASSF2	208.054	-3.04077	-4.07797	4.54e-05	0.00140867
	NM_015163	TRIM9	13.0974	-4.25604	-4.07712	4.56e-05	0.0014123
	NM_000093	COL5A1	1022.23	-1.71512	-4.06931	4.72e-05	0.00145262
	NM_015187	SEL1L3	85.8811	-3.97588	-4.06568	4.79e-05	0.0014738
	NM_001039936	CHN2	113.71	-3.65591	-4.05916	4.92e-05	0.00151394
	NM_144989	DNAH14	8.62898	-3.99272	-4.0527	5.06e-05	0.00155467
	NM_053044	HTRA3	34.0393	-3.45689	-4.04726	5.18e-05	0.00158954
	NM_170721	MSI2	30.4071	-3.31395	-4.03723	5.41e-05	0.00165021
	NM_001174160	SH2D4A	57.6983	-3.30082	-4.03541	5.45e-05	0.00165786
	NM_006042	HS3ST3A1	11.2424	-3.87638	-4.03589	5.44e-05	0.00165786
	NM_012219	MRAS	224.146	-2.5016	-4.03539	5.45e-05	0.00165786
	NM_014788	TRIM14	52.1807	-3.10537	-4.02963	5.59e-05	0.00169361
	NM_004369	COL6A3	5379.01	-1.6034	-4.02881	5.61e-05	0.00169774
	NM_001174159	SH2D4A	64.677	-3.31313	-4.02428	5.71e-05	0.00172709
	NM_022071	SH2D4A	64.677	-3.31313	-4.02428	5.71e-05	0.00172709
	NM_001252091	MRAS	222.673	-2.497	-4.02396	5.72e-05	0.00172762
	NM_001136239	PRDM6	43.9338	-3.29354	-4.02034	5.81e-05	0.00175252
	NM_001242780	LOC100506388	24.7917	-4.0342	-4.0173	5.89e-05	0.00177157
	NR_040011	LOC100506388	24.7917	-4.0342	-4.0173	5.89e-05	0.00177157
	NM_173808	NEGR1	88.7025	-3.81967	-4.01278	6e-05	0.00180019
	NM_057167	COL6A3	5350.91	-1.59588	-4.01249	6.01e-05	0.0018005
	NM_001164098	VCAN	3173.62	-3.02889	-4.00817	6.12e-05	0.00182802
	NM_144581	C14orf149	45.9347	-1.78978	-4.00617	6.17e-05	0.0018416
	NM_024769	CLMP	75.5723	-2.38271	-4.00322	6.25e-05	0.00186086
	NM_057166	COL6A3	5321.76	-1.58918	-4.00234	6.27e-05	0.00186586
	NM_138962	MSI2	18.9137	-3.64188	-4.00105	6.31e-05	0.0018741
	NM_001126336	VCAN	2948.54	-3.0087	-3.99989	6.34e-05	0.00188139
	NM_001082967	FAM19A5	4.32782	-4.09511	-3.99917	6.36e-05	0.00188321
	NM_015381	FAM19A5	4.32782	-4.09511	-3.99917	6.36e-05	0.00188321
	NM_001010983	GLT8D1	486.533	-1.8851	-3.9926	6.54e-05	0.00193015
	NM_018446	GLT8D1	483.237	-1.87868	-3.98542	6.74e-05	0.00198739
	NM_001146254	PODNL1	14.5875	-3.92825	-3.98465	6.76e-05	0.00199184
	NM_001146255	PODNL1	14.5337	-3.92457	-3.98053	6.88e-05	0.00202457
	NM_001131034	RNF212	12.9992	-3.33626	-3.97518	7.03e-05	0.00206391
	NM_194439	RNF212	12.9992	-3.33626	-3.97518	7.03e-05	0.00206391
	NM_152932	GLT8D1	480.009	-1.87162	-3.96859	7.23e-05	0.00211569
	NM_016657	KDELR3	120.03	-2.8447	-3.96743	7.27e-05	0.00212379
	NM_002133	HMOX1	45.735	-3.68472	-3.9661	7.31e-05	0.00213353
	NM_015052	HECW1	13.6243	-3.89719	-3.9653	7.33e-05	0.00213848
	NM_172244	SGCD	81.0671	-2.49602	-3.9632	7.4e-05	0.00215524
	NM_003872	NRP2	343.257	-2.79274	-3.95561	7.63e-05	0.00221579
	NM_201266	NRP2	343.257	-2.79274	-3.95561	7.63e-05	0.00221579
	NM_201279	NRP2	343.257	-2.79274	-3.95561	7.63e-05	0.00221579
	NM_001264_2	CDSN	8.27211	-4.11897	-3.9488	7.85e-05	0.00227518
	NM_032045	KREMEN1	17.1876	-3.00983	-3.94714	7.91e-05	0.00228631
	NM_001160047	TXNDC16	57.0109	-2.06986	-3.94253	8.06e-05	0.00232606
	NM_020784	TXNDC16	57.0109	-2.06986	-3.94253	8.06e-05	0.00232606
	NM_001171932	CDH23	4.85296	-4.06287	-3.93957	8.16e-05	0.00235022
	NR_046228	LOC375010	20.7701	-3.38528	-3.93859	8.2e-05	0.00235745
	NM_001031801	LIMK2	56.5001	-2.96049	-3.93803	8.22e-05	0.00235862
	NM_001040020	FAM3C	256.802	-1.83331	-3.93775	8.22e-05	0.00235862
	NM_014888	FAM3C	256.802	-1.83331	-3.93775	8.22e-05	0.00235862
	NM_001171971	CDHR1	17.6166	-4.14906	-3.93666	8.26e-05	0.00236698
	NM_015204	THSD7A	27.23	-3.51056	-3.93067	8.47e-05	0.00242191
	NM_203422	LRRN4CL	73.7699	-1.52061	-3.93088	8.46e-05	0.00242191
	NM_199427	ZFP64	23.3382	-2.61346	-3.92989	8.5e-05	0.00242735
	NM_024825	PODNL1	12.7185	-3.85168	-3.92652	8.62e-05	0.00245909
	NR_027051	THAP7-AS1	14.4747	-3.46952	-3.91493	9.04e-05	0.00256752
	NM_001256430	STON2	113.051	-3.47934	-3.91097	9.19e-05	0.00259196
	NM_006855	KDELR3	298.025	-2.31249	-3.91111	9.19e-05	0.00259196
	NM_001843	CNTN1	737.146	-3.096	-3.90487	9.43e-05	0.00265562
	NM_001007023	DIO2	398.711	-3.77153	-3.90091	9.58e-05	0.00268625
	NM_001242502	DIO2	398.711	-3.77153	-3.90091	9.58e-05	0.00268625
	NM_001242503	DIO2	398.711	-3.77153	-3.90091	9.58e-05	0.00268625
	NM_013989	DIO2	398.711	-3.77153	-3.90091	9.58e-05	0.00268625
	NM_175038	CNTN1	734.958	-3.09353	-3.90018	9.61e-05	0.00269166
	NM_006823	PKIA	14.1581	-3.98644	-3.89688	9.74e-05	0.00271005
	NM_181839	PKIA	14.1581	-3.98644	-3.89688	9.74e-05	0.00271005
	NR_003491	MIAT	88.8853	-3.0153	-3.89694	9.74e-05	0.00271005
	NR_033319	MIAT	88.8853	-3.0153	-3.89694	9.74e-05	0.00271005
	NR_033320	MIAT	88.8853	-3.0153	-3.89694	9.74e-05	0.00271005
	NR_033321	MIAT	88.8853	-3.0153	-3.89694	9.74e-05	0.00271005
	NM_001164462	MUC12	6.67642	-4.05666	-3.89336	9.89e-05	0.00274441
	NM_018259	TTC17	579.894	-1.2784	-3.88727	0.000101378	0.00281139
	NM_080282	ABCA10	205.177	-3.18964	-3.8852	0.000102248	0.00283
	NM_001195432	MLF1	215.488	-1.4245	-3.88302	0.000103166	0.00285213
	NM_003807	TNFSF14	86.1727	-2.86017	-3.8826	0.000103346	0.00285213
	NM_172014	TNFSF14	86.1727	-2.86017	-3.8826	0.000103346	0.00285213
	NM_199512	CCDC80	3272.35	-2.4539	-3.8793	0.000104755	0.00288824
	NM_021219	JAM2	39.3619	-3.08852	-3.87684	0.000105822	0.00291483
	NM_001168364	KRTCAP3	22.0592	-2.59485	-3.8755	0.000106408	0.00292816
	NM_016174	CERCAM	99.7526	-2.59544	-3.8721	0.000107903	0.00296644
	NM_015460	MYRIP	40.3832	-3.67993	-3.87091	0.000108431	0.00297526
	NM_004370	COL12A1	540.908	-1.41927	-3.86677	0.000110287	0.00301461
	NM_001199082	PODN	102.076	-2.77783	-3.86555	0.000110838	0.0030268
	NM_138420	AHNAK2	109.316	-3.8521	-3.86494	0.000111114	0.00303144
	NM_001199080	PODN	103.287	-2.78139	-3.86256	0.000112203	0.00305047
	NM_001199081	PODN	103.287	-2.78139	-3.86256	0.000112203	0.00305047
	NM_004413	DPEP1	18.469	-4.08513	-3.86249	0.000112238	0.00305047
	NM_153703	PODN	103.287	-2.78139	-3.86256	0.000112203	0.00305047
	NM_001128141	DPEP1	18.3884	-4.08053	-3.85749	0.000114558	0.00310762
	NM_201591	GPM6A	119.564	-3.53212	-3.85588	0.000115314	0.00311515
	NR_037687	PLXNC1	178.439	-2.63426	-3.85574	0.00011538	0.00311515
	NR_033766	FOXP2	51.9692	-3.59638	-3.84937	0.000118422	0.00318825
	NM_052854	CREB3L1	109.529	-3.23209	-3.84037	0.000122848	0.0033012
	NM_001423	EMP1	1181.57	-2.63304	-3.83845	0.000123814	0.00331782
	NR_037595	LOC646576	8.64627	-4.02963	-3.83854	0.000123767	0.00331782
	NM_001168647	CNKSR2	39.5753	-3.55741	-3.83268	0.000126755	0.0033871
	NM_014927	CNKSR2	39.5753	-3.55741	-3.83268	0.000126755	0.0033871
	NM_000609	CXCL12	286.698	-3.21077	-3.83054	0.000127864	0.00341039
	NM_002933	RNASE1	2015.9	-3.096	-3.82007	0.000133416	0.0035256
	NM_198232	RNASE1	2015.9	-3.096	-3.82007	0.000133416	0.0035256
	NM_198234	RNASE1	2015.9	-3.096	-3.82007	0.000133416	0.0035256
	NM_198235	RNASE1	2015.9	-3.096	-3.82007	0.000133416	0.0035256
	NM_000090	COL3A1	21543.7	-1.63581	-3.81558	0.000135863	0.00358366
	NM_000598	IGFBP3	861.27	-2.84768	-3.81504	0.000136159	0.00358484
	NM_001013398	IGFBP3	861.27	-2.84768	-3.81504	0.000136159	0.00358484
	NM_014249	NR2E3	10.0633	-3.28943	-3.81392	0.000136778	0.00359454
	NM_006744	RBP4	5.95211	-3.96828	-3.79654	0.000146728	0.00383841
	NM_001554	CYR61	2590.17	-1.74814	-3.7951	0.000147584	0.00385728
	NM_022443	MLF1	209.918	-1.39168	-3.7847	0.000153893	0.00400389
	NM_020777	SORCS2	18.435	-3.67364	-3.78295	0.00015498	0.00402849
	NM_005127	CLEC2B	425.602	-1.38061	-3.77513	0.000159922	0.00406789
	NM_001130156	MLF1	210.054	-1.3868	-3.76884	0.000164008	0.00415743
	NM_001130157	MLF1	210.054	-1.3868	-3.76884	0.000164008	0.00415743
	NM_001195434	MLF1	210.054	-1.3868	-3.76884	0.000164008	0.00415743
	NM_001195433	MLF1	209.353	-1.38766	-3.76538	0.000166295	0.00421168
	NR_029618	MIR199A2	21.4416	-2.34094	-3.76479	0.000166689	0.00421792
	NM_004807	HS6ST1	58.8698	-2.41713	-3.7636	0.000167482	0.00423424
	NM_017415	KLHL3	154.527	-1.80124	-3.76137	0.000168984	0.00426092
	NM_178539	FAM19A2	72.7073	-3.31751	-3.75971	0.000170113	0.00428563
	NR_038397	DNM3OS	350.416	-1.79695	-3.75837	0.000171024	0.00430479
	NM_001114752	CD55	402.037	-1.99487	-3.75699	0.000171972	0.00432103
	NM_199511	CCDC80	3523.65	-2.39613	-3.75093	0.000176183	0.00441136
	NM_001017372	SLC27A6	118.025	-3.79494	-3.74701	0.000178956	0.00446128
	NM_014031	SLC27A6	118.025	-3.79494	-3.74701	0.000178956	0.00446128
	NM_003716	CADPS	690.637	-3.64108	-3.73942	0.000184447	0.00459016
	NM_000574	CD55	400.407	-1.99527	-3.73848	0.000185133	0.00459328
	NM_173485	TSHZ2	743.804	-2.18128	-3.73895	0.000184789	0.00459328
	NM_183393	CADPS	689.164	-3.63968	-3.73837	0.000185214	0.00459328
	NM_183394	CADPS	689.164	-3.63968	-3.73837	0.000185214	0.00459328
	NM_006909	RASGRF2	349.652	-2.7857	-3.73728	0.000186023	0.00460934
	NM_014974	DIP2C	217.207	-1.52037	-3.73646	0.000186629	0.00462036
	NM_001099855	MCF2	8.91386	-3.94191	-3.73416	0.000188341	0.00464435
	NM_001171876	MCF2	8.91386	-3.94191	-3.73416	0.000188341	0.00464435
	NM_005761	PLXNC1	213.745	-2.58577	-3.73407	0.000188409	0.00464435
	NM_006373	VAT1	497.94	-1.28762	-3.73465	0.000187979	0.00464435
	NM_001207008	MLLT4	197.358	-3.14751	-3.73114	0.000190614	0.00469464
	NM_001104554	PAQR5	14.3868	-3.36548	-3.72881	0.000192389	0.00473022
	NM_017705	PAQR5	14.3868	-3.36548	-3.72881	0.000192389	0.00473022
	NM_001012979	TCEAL5	8.32941	-3.59148	-3.72703	0.00019375	0.00474331
	NM_015009	PDZRN3	155.65	-1.90422	-3.72478	0.000195483	0.00478165
	NR_027508	LOC728640	178.089	-1.71233	-3.72326	0.000196663	0.00479821
	NM_002023	FMOD	1093.36	-1.9431	-3.72235	0.000197376	0.0048115
	NM_001007538	SHISA2	704.501	-3.05047	-3.72179	0.000197818	0.00481817
	NM_018012	KIF26B	15.9299	-3.36926	-3.7191	0.000199933	0.00486141
	NM_012281	KCND2	52.3324	-3.3269	-3.7184	0.000200486	0.00487071
	NM_001193421	TSHZ2	674.679	-2.16292	-3.71578	0.000202575	0.00491186
	NR_026906	C17orf69	18.7911	-2.93526	-3.71596	0.000202432	0.00491186
	NR_037897	FLJ38109	41.6158	-2.28136	-3.71563	0.000202694	0.00491186
	NM_000963	PTGS2	95.9275	-3.31207	-3.71255	0.000205178	0.00496364
	NR_036476	TMEM198B	474.915	-1.68776	-3.70492	0.000211454	0.00508965
	NR_036477	TMEM198B	474.915	-1.68776	-3.70492	0.000211454	0.00508965
	NM_152423	MUM1L1	521.289	-2.72101	-3.70346	0.000212677	0.0051148
	NM_001370	DNAH6	24.4322	-3.2242	-3.70325	0.000212857	0.00511481
	NM_001171020	MUM1L1	520.054	-2.71701	-3.69488	0.00021999	0.00527736
	NM_018351	FGD6	199.687	-2.82227	-3.69206	0.000222448	0.00533186
	NM_007031	HSF2BP	11.305	-3.48377	-3.6898	0.000224434	0.00536884
	NM_016276	SGK2	10.1154	-3.49429	-3.68824	0.00022581	0.00538986
	NM_001023567	GOLGA8B	415.577	-1.68383	-3.68664	0.000227232	0.00541477
	NM_005277	GPM6A	116.954	-3.43924	-3.68243	0.000231026	0.00549603
	NM_201592	GPM6A	116.954	-3.43924	-3.68243	0.000231026	0.00549603
	NM_001243764	RABGAP1L	306.478	-1.85056	-3.68078	0.000232524	0.0055225
	NM_018342	TMEM144	95.6762	-1.95476	-3.68081	0.000232498	0.0055225
	NM_003255	TIMP2	2571.66	-1.24313	-3.67947	0.000233715	0.00554619
	NM_170693	SGK2	10.0052	-3.4835	-3.67654	0.000236414	0.00560558
	NM_003469	SCG2	224.205	-3.12992	-3.6749	0.000237941	0.00563246
	NM_001166212	CLCF1	18.0736	-3.44239	-3.67056	0.000242017	0.00571949
	NM_013246	CLCF1	18.0736	-3.44239	-3.67056	0.000242017	0.00571949
	NM_001136127	DNM3	55.6381	-2.65728	-3.66853	0.000243946	0.00575556
	NM_015569	DNM3	55.6381	-2.65728	-3.66853	0.000243946	0.00575556
	NM_001199264	SGK2	9.89504	-3.47225	-3.6641	0.000248205	0.00584403
	NM_022124	CDH23	41.4097	-3.21522	-3.66396	0.000248342	0.00584403
	NM_001296	CCBP2	12.3878	-3.7727	-3.66298	0.000249294	0.00584673
	NM_000954	PTGDS	305.149	-3.6339	-3.6606	0.00025163	0.00588349
	NM_000587	C7	10735.9	-2.26336	-3.65929	0.000252918	0.00590396
	NM_005639	SYT1	54.681	-3.06208	-3.65933	0.000252873	0.00590396
	NM_014654	SDC3	44.2687	-2.25869	-3.65526	0.000256919	0.00599248
	NM_001178093	BCAT1	470.763	-1.59064	-3.65448	0.000257702	0.00600095
	NM_001178094	BCAT1	470.763	-1.59064	-3.65448	0.000257702	0.00600095
	NM_032348	MXRA8	411.134	-1.75461	-3.65419	0.000257999	0.00600299
	NM_002966	S100A10	344.244	-2.13333	-3.65335	0.000258846	0.00601779
	NM_005504	BCAT1	471.713	-1.58864	-3.65293	0.000259269	0.00602275
	NM_000602	SERPINE1	4578.24	-1.97069	-3.64986	0.000262379	0.00608018
	NM_001165413	SERPINE1	4578.24	-1.97069	-3.64986	0.000262379	0.00608018
	NM_001178091	BCAT1	471.393	-1.58749	-3.64988	0.000262361	0.00608018
	NM_138557	TLR4	169.408	-2.60874	-3.64741	0.0002649	0.00612868
	NR_024169	TLR4	169.408	-2.60874	-3.64741	0.0002649	0.00612868
	NR_002139_7	HCG4	4.5293	-3.82303	-3.64686	0.000265464	0.00613677
	NM_001135805	SYT1	53.9225	-3.04741	-3.6462	0.000266146	0.0061426
	NM_001178092	BCAT1	471.334	-1.58834	-3.64629	0.000266053	0.0061426
	NM_001164446	C6orf132	13.2035	-3.25159	-3.64438	0.000268042	0.00618137
	NM_001172766	FOXP2	55.4148	-3.43807	-3.6427	0.000269797	0.00619192
	NM_014491	FOXP2	55.4148	-3.43807	-3.6427	0.000269797	0.00619192
	NM_148898	FOXP2	55.4148	-3.43807	-3.6427	0.000269797	0.00619192
	NM_148900	FOXP2	55.4148	-3.43807	-3.6427	0.000269797	0.00619192
	NR_033767	FOXP2	55.4148	-3.43807	-3.6427	0.000269797	0.00619192
	NR_026597	DIRC3	8.70946	-3.61165	-3.64098	0.000271602	0.00622836
	NM_000935	PLOD2	418.174	-2.39571	-3.63438	0.000278649	0.00637972
	NM_182943	PLOD2	418.174	-2.39571	-3.63438	0.000278649	0.00637972
	NR_036478	TMEM198B	461.891	-1.68766	-3.63252	0.000280672	0.00641066
	NM_001034838	KCNIP1	50.3312	-3.74941	-3.63134	0.000281956	0.00643484
	NM_080645	COL12A1	496.388	-1.39674	-3.62954	0.000283925	0.00646946
	NM_001014447	CPZ	41.1907	-2.97727	-3.62866	0.000284901	0.00648138
	NM_001014448	CPZ	41.1907	-2.97727	-3.62866	0.000284901	0.00648138
	NM_133373	PLCD3	53.5412	-3.01817	-3.624	0.000290083	0.0065888
	NM_006486	FBLN1	1587.02	-3.19013	-3.61793	0.00029697	0.00672388
	NM_016529	ATP8A2	6.25523	-3.82118	-3.61751	0.000297447	0.00672427
	NM_004272	HOMER1	50.167	-1.79833	-3.61644	0.000298685	0.0067467
	NM_001198689	LEPR	137.75	-2.85482	-3.61572	0.000299508	0.00675996
	NR_034089	LOC100131564	420.026	-0.774622	-3.61117	0.000304818	0.00686881
	NM_004962	GDF10	44.9546	-3.86639	-3.60627	0.000310625	0.00698881
	NR_045572	CHL1	18.8889	-3.57204	-3.60373	0.000313685	0.0070466
	NM_002010	FGF9	11.6287	-3.83649	-3.60232	0.000315386	0.0070737
	NM_014467	SRPX2	722.93	-2.43216	-3.6021	0.00031566	0.00707429
	NR_036479	TMEM198B	455.637	-1.6792	-3.59551	0.000323758	0.00723313
	NM_003652	CPZ	40.422	-2.95164	-3.59177	0.000328444	0.0073321
	NM_001039570	KREMEN1	122.626	-1.99745	-3.59067	0.000329823	0.00735714
	NM_000104	CYP1B1	465.63	-2.63868	-3.5902	0.000330423	0.00736479
	NM_001243765	RABGAP1L	347.075	-1.55906	-3.5895	0.000331317	0.00737896
	NM_005296	LPAR4	45.3609	-3.50732	-3.58762	0.000333709	0.00742646
	NM_003485	GPR68	14.2266	-3.62619	-3.56745	0.000360479	0.00796029
	NM_006469	IVNS1ABP	364.317	-1.24625	-3.56285	0.000366857	0.00808866
	NM_057165	COL6A3	296.273	-2.32633	-3.55893	0.000372368	0.00819754
	NM_003326	TNFSF4	88.2724	-3.21014	-3.55733	0.000374641	0.00822859
	NM_016733	LIMK2	172.781	-2.24077	-3.55275	0.000381229	0.00835406
	NR_026850	MTMR9LP	67.7472	-1.81731	-3.55057	0.000384399	0.00839763
	NM_000138	FBN1	1699.75	-1.7572	-3.54938	0.000386144	0.0084173
	NM_002178	IGFBP6	122.735	-2.05195	-3.54763	0.000388708	0.00846608
	NM_001135806	SYT1	50.9772	-2.97367	-3.54705	0.000389564	0.00847827
	NM_001167607	GM2A	315.963	-1.23858	-3.54681	0.000389921	0.0084796
	NM_001024024	GCH1	37.5021	-3.43108	-3.54439	0.000393526	0.00852861
	NM_057164	COL6A3	281.42	-2.30559	-3.54403	0.000394065	0.00853081
	NM_000161	GCH1	42.2042	-3.44354	-3.54346	0.000394912	0.00853624
	NR_001458	MIR155HG	7.10293	-3.59979	-3.54366	0.000394615	0.00853624
	NM_001024070	GCH1	37.778	-3.43128	-3.53961	0.000400714	0.00864859
	NM_019012	PLEKHA5	343.008	-1.0366	-3.53806	0.000403086	0.00869323
	NM_001168399	BEX2	88.9718	-3.17317	-3.53507	0.00040767	0.00875909
	NM_001168400	BEX2	88.9718	-3.17317	-3.53507	0.00040767	0.00875909
	NM_001168401	BEX2	88.9718	-3.17317	-3.53507	0.00040767	0.00875909
	NM_032621	BEX2	88.9718	-3.17317	-3.53507	0.00040767	0.00875909
	NM_001002919	FAM150B	41.2978	-3.22061	-3.53079	0.000414322	0.00888867
	NM_174952	C4orf37	5.63841	-3.73826	-3.52945	0.000416417	0.00892023
	NM_001100818	PID1	101.744	-2.78874	-3.52873	0.000417566	0.00893816
	NM_001134473	KIAA0182	134.954	-1.81009	-3.52756	0.000419405	0.00896411
	NM_014615	KIAA0182	134.954	-1.81009	-3.52756	0.000419405	0.00896411
	NM_003266	TLR4	170.913	-2.52873	-3.52349	0.00042591	0.0090828
	NM_138554	TLR4	170.913	-2.52873	-3.52349	0.00042591	0.0090828
	NR_024168	TLR4	170.913	-2.52873	-3.52349	0.00042591	0.0090828
	NM_001098672	HEPHL1	4.20152	-3.70911	-3.51842	0.000434123	0.00924418
	NM_001024071	GCH1	36.4483	-3.40429	-3.51712	0.000436261	0.009269
	NM_017933	PID1	102.614	-2.78296	-3.51746	0.000435692	0.009269
	NM_006111	ACAA2	362.283	-1.22835	-3.51271	0.000443562	0.00940318
	NM_002751	MAPK11	4.01185	-3.69669	-3.50723	0.000452801	0.00957777
	NM_001256470	PLEKHA5	343.943	-1.03137	-3.50615	0.000454637	0.0096095
	NM_005569	LIMK2	170.584	-2.21031	-3.50565	0.0004555	0.00962064
	NM_052956	ACSM1	20.8748	-3.35175	-3.50496	0.000456673	0.00963829
	NM_001005271	CHD3	121.964	-1.51488	-3.50117	0.000463219	0.00974052
	NM_001005273	CHD3	121.964	-1.51488	-3.50117	0.000463219	0.00974052
	NM_005852	CHD3	121.964	-1.51488	-3.50117	0.000463219	0.00974052
	NR_024475	LOC100216001	27.5511	-3.7327	-3.4999	0.000465436	0.00977997
	NM_000405	GM2A	319.796	-1.22488	-3.49938	0.000466346	0.0097919
	NM_001199723	CRABP2	142.171	-2.8129	-3.49638	0.000471613	0.00988799
	NM_001878	CRABP2	142.171	-2.8129	-3.49638	0.000471613	0.00988799
	NM_001171879	MCF2	9.50402	-3.61724	-3.49475	0.000474507	0.0099341
	NM_005369	MCF2	9.50402	-3.61724	-3.49475	0.000474507	0.0099341
	NR_027783	SAT1	5017.23	-1.64303	-3.49428	0.000475345	0.00994438
	NM_002970	SAT1	4999.41	-1.64233	-3.49123	0.000480795	0.0100329
	NM_001040101	D4S234E	81.4017	-2.90088	-3.48617	0.000489985	0.0102059
	NM_014392	D4S234E	81.4017	-2.90088	-3.48617	0.000489985	0.0102059
	NM_001677	ATP1B1	487.63	-2.14024	-3.48399	0.000494001	0.010282
	NM_001171877	MCF2	9.34281	-3.60553	-3.483	0.000495835	0.0103052
	NM_001171878	MCF2	9.34281	-3.60553	-3.483	0.000495835	0.0103052
	NM_024536	CHPF	36.5449	-2.53691	-3.48172	0.000498197	0.0103468
	NM_001195731	CHPF	36.4643	-2.53377	-3.4768	0.000507432	0.0104853
	NM_002526	NT5E	194.772	-2.37742	-3.47529	0.000510304	0.0105371
	NM_002126	HLF	231.889	-2.30323	-3.47253	0.000515583	0.0106231
	NM_001098626	ZNF98	6.85073	-3.69854	-3.47208	0.000516445	0.0106332
	NM_015059	TLN2	94.3535	-2.54625	-3.46995	0.00052055	0.0107023
	NM_152376	UBXN10	22.5517	-3.52791	-3.46921	0.000521996	0.0107243
	NM_017946	FKBP14	263.93	-1.51738	-3.46803	0.000524289	0.0107637
	NM_001486	GCKR	57.4838	-3.30072	-3.46668	0.00052692	0.01081
	NM_001204813	NT5E	193.963	-2.37141	-3.46567	0.000528918	0.0108354
	NM_001003760	KLHL31	14.0069	-3.63972	-3.46312	0.000533956	0.010923
	NM_014920	ICK	126.518	-1.95855	-3.46074	0.000538694	0.0110042
	NM_016513	ICK	126.518	-1.95855	-3.46074	0.000538694	0.0110042
	NM_032181	FAM176A	5.41667	-3.29371	-3.45811	0.000543985	0.0111044
	NM_052953	LRRC3B	22.8133	-3.71274	-3.45183	0.0005568	0.0113372
	NM_080390	TCEAL2	73.336	-2.06814	-3.45174	0.000556978	0.0113372
	NM_001177984	SCN8A	25.5381	-3.46608	-3.44335	0.000574561	0.011629
	NM_014191	SCN8A	25.5381	-3.46608	-3.44335	0.000574561	0.011629
	NR_024430	MIR100HG	939.426	-1.72644	-3.44157	0.000578358	0.0116893
	NM_020873	LRRN1	18.462	-3.26361	-3.43912	0.000583601	0.0117869
	NM_005027	PIK3R2	63.7701	-1.38994	-3.43781	0.000586437	0.0118359
	NM_057159	LPAR1	122.771	-2.84478	-3.43507	0.000592392	0.0119476
	NM_001199897	LAMP5	1575.94	-2.03239	-3.43201	0.00059913	0.0120411
	NM_001401	LPAR1	122.138	-2.83908	-3.42968	0.000604285	0.0121192
	NM_012261	LAMP5	1579.62	-2.03064	-3.42948	0.000604745	0.0121199
	NM_001242581	RIN2	1616.22	-1.23497	-3.42605	0.000612418	0.0122638
	NR_002728	KCNQ1OT1	1762.56	-1.81483	-3.42589	0.000612785	0.0122638
	NM_007211	RASSF8	30.9878	-2.50357	-3.42373	0.000617691	0.0123534
	NM_015852	ZNF117	268.585	-1.90939	-3.42334	0.000618572	0.0123624
	NM_001242413	PRKCQ	4.30128	-3.62891	-3.42208	0.000621444	0.0124025
	NM_006257	PRKCQ	4.30128	-3.62891	-3.42208	0.000621444	0.0124025
	NM_001113397	ZNF385B	22.0641	-3.32687	-3.42012	0.000625927	0.0124702
	NM_018993	RIN2	1612.53	-1.2326	-3.42003	0.000626144	0.0124702
	NM_152520	ZNF385B	22.0641	-3.32687	-3.42012	0.000625927	0.0124702
	NM_152538	IGSF11	9.31384	-3.31183	-3.41549	0.000636663	0.0126708
	NM_001143821	PLEKHA5	290.132	-1.06979	-3.41467	0.000638587	0.0127003
	NM_001204426	LIMK1	9.01833	-3.15912	-3.41385	0.000640519	0.012721
	NM_002314	LIMK1	9.01833	-3.15912	-3.41385	0.000640519	0.012721
	NM_001203	BMPR1B	980.304	-2.7621	-3.40464	0.000662512	0.0131123
	NM_001256793	BMPR1B	979.495	-2.76095	-3.40296	0.000666602	0.0131752
	NM_001256794	BMPR1B	979.285	-2.76077	-3.40296	0.000666611	0.0131752
	NM_001256792	BMPR1B	979.193	-2.76055	-3.40243	0.000667886	0.0131897
	NM_030628	INTS5	17.953	-2.09915	-3.40219	0.000668492	0.0131897
	NM_144698	ANKRD35	25.2225	-2.80156	-3.4019	0.000669184	0.0131897
	NR_002815	TPTE2P6	14.7594	-3.13474	-3.40205	0.000668827	0.0131897
	NM_001080824	C2orf89	95.1612	-3.28178	-3.40131	0.000670645	0.0131977
	NM_003737	DCHS1	58.446	-2.77196	-3.40098	0.000671437	0.0131977
	NM_001146029	SEMA7A	6.46894	-3.63124	-3.39998	0.000673904	0.013219
	NM_001146030	SEMA7A	6.46894	-3.63124	-3.39998	0.000673904	0.013219
	NM_003612	SEMA7A	6.46894	-3.63124	-3.39998	0.000673904	0.013219
	NM_002901	RCN1	581.171	-1.36506	-3.39801	0.000678782	0.0133002
	NM_006011	ST8SIA2	10.5982	-3.64673	-3.39793	0.000678977	0.0133002
	NM_001206769	DLG2	56.3164	-2.99328	-3.396	0.000683775	0.0133668
	NM_006108	SPON1	657.449	-2.05171	-3.39603	0.000683719	0.0133668
	NM_002258	KLRB1	2.41586	-3.56028	-3.3949	0.000686531	0.0134036
	NM_152308	RMI2	11.917	-3.47619	-3.39488	0.000686596	0.0134036
	NM_018590	CSGALNACT2	281.59	-1.42811	-3.3882	0.000703532	0.0136616
	NM_001113398	ZNF385B	21.8713	-3.30149	-3.38228	0.000718871	0.0139009
	NM_001256787	PLEKHA5	333.317	-1.0439	-3.38055	0.000723419	0.0139787
	NM_001168215	TMEM92	4.0175	-3.58585	-3.37681	0.000733327	0.0141232
	NM_153229	TMEM92	4.0175	-3.58585	-3.37681	0.000733327	0.0141232
	NM_005378	MYCN	12.7382	-3.63084	-3.37595	0.000735614	0.0141557
	NM_013231	FLRT2	538.403	-2.17709	-3.3758	0.000736003	0.0141557
	NM_001244944	STEAP2	662.336	-2.06922	-3.37481	0.000738658	0.0141972
	NM_152999	STEAP2	661.951	-2.06847	-3.37452	0.000739457	0.014203
	NM_001040665	STEAP2	661.873	-2.06826	-3.37395	0.00074099	0.0142229
	NM_001252090	MRAS	221.778	-2.44965	-3.37353	0.000742117	0.014235
	NM_023940	RASL11B	116.018	-2.77049	-3.37271	0.000744315	0.0142676
	NM_015516	TSKU	96.796	-2.32099	-3.37183	0.000746703	0.0143038
	NM_052917	GALNT13	15.2603	-3.62989	-3.37102	0.000748898	0.0143363
	NM_001252092	MRAS	220.617	-2.44752	-3.36913	0.00075405	0.014406
	NM_001085049	MRAS	221.59	-2.44789	-3.36875	0.000755088	0.0144162
	NM_001015051	RUNX2	291.35	-2.15749	-3.36838	0.000756104	0.0144164
	NM_001024630	RUNX2	291.35	-2.15749	-3.36838	0.000756104	0.0144164
	NM_006996	SLC19A2	248.912	-2.23315	-3.3651	0.000765158	0.0145599
	NM_001252093	MRAS	220.337	-2.44494	-3.36221	0.000773215	0.0146937
	NR_024277	AGPAT4-IT1	54.5846	-2.21178	-3.35615	0.000790353	0.0149994
	NR_024607	MGC16121	5.44756	-3.40815	-3.35204	0.000802177	0.0151835
	NR_027410	GOLGA8B	569.484	-1.61511	-3.35064	0.000806255	0.0152506
	NM_018424	EPB41L4B	8.64779	-3.59331	-3.34647	0.000818488	0.0154718
	NM_001178102	LOX	296.541	-2.58033	-3.34436	0.000824733	0.0155796
	NM_004432	ELAVL2	8.19969	-3.58784	-3.3423	0.000830876	0.0156853
	NM_001034837	KCNIP1	49.2255	-3.53933	-3.33743	0.000845561	0.0159205
	NM_014592	KCNIP1	49.2255	-3.53933	-3.33743	0.000845561	0.0159205
	NM_001248008	SKIL	2053.05	-1.28276	-3.33512	0.000852627	0.0160219
	NM_005414	SKIL	2053.05	-1.28276	-3.33512	0.000852627	0.0160219
	NM_001145097	SKIL	2051.18	-1.28226	-3.33175	0.000863024	0.0161854
	NM_001142700	DLG2	49.9266	-2.90749	-3.32858	0.000872906	0.01636
	NM_001171935	CDH23	11.3664	-3.24893	-3.32733	0.000876837	0.0164122
	NM_001171936	CDH23	11.3664	-3.24893	-3.32733	0.000876837	0.0164122
	NM_002317	LOX	297.513	-2.56497	-3.32649	0.000879468	0.0164507
	NM_002942	ROBO2	88.5607	-2.58694	-3.32585	0.000881484	0.0164776
	NM_001145098	SKIL	2031.12	-1.28355	-3.31271	0.000923965	0.0172043
	NM_005242	F2RL1	88.0146	-3.43722	-3.3097	0.000933953	0.0173226
	NM_001143781	FKBP11	94.7727	-1.642	-3.30944	0.000934829	0.0173276
	NM_001111031	ACVR1C	7.34405	-3.44916	-3.3082	0.000938968	0.0173482
	NM_001111032	ACVR1C	7.34405	-3.44916	-3.3082	0.000938968	0.0173482
	NM_017734	PALMD	257.885	-2.45613	-3.30834	0.000938524	0.0173482
	NM_022370	ROBO3	62.9583	-2.54948	-3.3085	0.000937981	0.0173482
	NM_145259	ACVR1C	7.34405	-3.44916	-3.3082	0.000938968	0.0173482
	NM_024315	C7orf23	135.129	-1.21485	-3.30692	0.00094328	0.0174166
	NM_032040	CCDC8	79.266	-1.25706	-3.30564	0.000947586	0.0174736
	NM_001165937	STARD3	22.3917	-2.42252	-3.30262	0.000957877	0.0175848
	NM_001165938	STARD3	22.3917	-2.42252	-3.30262	0.000957877	0.0175848
	NM_001795	CDH5	7.89127	-3.46689	-3.30344	0.000955047	0.0175848
	NM_006804	STARD3	22.3917	-2.42252	-3.30262	0.000957877	0.0175848
	NR_027767	TNIK	6.96782	-3.07785	-3.3026	0.00095792	0.0175848
	NM_001017373	SAMD3	20.2517	-2.8633	-3.29962	0.000968151	0.0177385
	NM_001111033	ACVR1C	7.28544	-3.44067	-3.29896	0.000970429	0.0177575
	NM_004616	TSPAN8	564.949	-2.7622	-3.29726	0.00097633	0.017854
	NM_001178111	SCAMP5	12.8702	-3.05816	-3.29377	0.000988524	0.018031
	NM_001178112	SCAMP5	12.8702	-3.05816	-3.29377	0.000988524	0.018031
	NM_138967	SCAMP5	12.8702	-3.05816	-3.29377	0.000988524	0.018031
	NR_033660	SCAMP5	12.8702	-3.05816	-3.29377	0.000988524	0.018031
	NM_001142702	DLG2	34.4339	-2.77247	-3.29257	0.000992765	0.0180962
	NR_033290	FAM114A1	1085.23	-0.862644	-3.2924	0.000993368	0.0180962
	NM_001171930	CDH23	18.9112	-3.08108	-3.29219	0.000994109	0.0180982
	NM_080826	ISM1	113.78	-3.15572	-3.28901	0.00100542	0.0182925
	NM_001251963	ARHGEF26	175.92	-1.84392	-3.28847	0.00100734	0.0183042
	NM_015595	ARHGEF26	175.92	-1.84392	-3.28847	0.00100734	0.0183042
	NM_032211	LOXL4	69.1191	-2.6015	-3.28033	0.00103684	0.0187925
	NM_022652	DUSP6	319.752	-2.01546	-3.2794	0.00104028	0.0188429
	NM_017614	BHMT2	81.8243	-2.30075	-3.27809	0.00104513	0.0188948
	NM_014572	LATS2	195.705	-1.38243	-3.27742	0.00104759	0.0189273
	NM_005544	IRS1	139.884	-1.37397	-3.27629	0.00105182	0.0189918
	NM_001178005	BHMT2	81.1697	-2.29904	-3.27592	0.0010532	0.0190048
	NM_001174072	SERINC5	2154.05	-1.734	-3.27558	0.00105445	0.0190154
	NM_001251962	ARHGEF26	176.065	-1.83591	-3.27422	0.00105955	0.0190953
	NR_046325	KDM5B-AS1	3.78969	-3.49052	-3.27196	0.00106806	0.0192245
	NR_046326	KDM5B-AS1	3.78969	-3.49052	-3.27196	0.00106806	0.0192245
	NM_001946	DUSP6	325.617	-2.00651	-3.26953	0.00107725	0.0192819
	NM_177533	NUDT14	7.19276	-2.67853	-3.26952	0.00107732	0.0192819
	NM_001143838	SLC13A5	10.8984	-3.52644	-3.26866	0.00108059	0.0193163
	NM_177550	SLC13A5	10.8984	-3.52644	-3.26866	0.00108059	0.0193163
	NM_001163278	ODZ1	10.1485	-3.52086	-3.26428	0.00109742	0.0195195
	NM_001163279	ODZ1	10.1485	-3.52086	-3.26428	0.00109742	0.0195195
	NM_014253	ODZ1	10.1485	-3.52086	-3.26428	0.00109742	0.0195195
	NM_017409	HOXC10	24.4438	-3.14232	-3.26284	0.00110302	0.0195827
	NR_046318	ENC1	639.347	-2.55658	-3.26187	0.00110681	0.0196013
	NR_033189	LOC100130000	9.25968	-2.81229	-3.25627	0.00112886	0.0198811
	NM_001135690	PENK	31.3271	-3.44915	-3.25495	0.00113413	0.0199617
	NM_006211	PENK	31.2535	-3.4483	-3.25421	0.00113706	0.020001
	NM_001035516	DMKN	58.7471	-3.27653	-3.25286	0.00114251	0.0200722
	NM_001006624	PDPN	289.7	-3.05575	-3.25198	0.00114605	0.0200874
	NM_001006625	PDPN	289.7	-3.05575	-3.25198	0.00114605	0.0200874
	NM_014932	NLGN1	7.69675	-2.99923	-3.25194	0.00114619	0.0200874
	NM_153824	PYCR1	97.7983	-2.62206	-3.25208	0.00114562	0.0200874
	NM_001081492	KRT80	7.78011	-3.5015	-3.25105	0.00114978	0.0201134
	NM_182507	KRT80	7.78011	-3.5015	-3.25105	0.00114978	0.0201134
	NM_173855	MORN3	6.90982	-3.4971	-3.25008	0.00115374	0.0201703
	NM_006474	PDPN	288.417	-3.05154	-3.24799	0.00116222	0.0202938
	NM_198389	PDPN	288.417	-3.05154	-3.24799	0.00116222	0.0202938
	NM_001135247	MFAP2	383.715	-3.02527	-3.24728	0.00116514	0.0202953
	NM_001135248	MFAP2	383.715	-3.02527	-3.24728	0.00116514	0.0202953
	NM_002403	MFAP2	383.715	-3.02527	-3.24728	0.00116514	0.0202953
	NM_017459	MFAP2	383.715	-3.02527	-3.24728	0.00116514	0.0202953
	NM_001144989	ZNF814	241.316	-1.12407	-3.24659	0.00116796	0.0203197
	NM_022473	ZFP106	961.817	-0.940368	-3.24518	0.00117377	0.0204083
	NM_181807	DCDC1	4.42996	-3.47359	-3.24364	0.00118013	0.0204941
	NM_006887	ZFP36L2	1401.83	-1.2518	-3.24228	0.00118576	0.0205793
	NM_001195620	C16orf93	3.86404	-3.46427	-3.24151	0.00118899	0.0206229
	NM_001171195	ELAVL2	6.73971	-3.48627	-3.23929	0.00119826	0.0207585
	NM_001171197	ELAVL2	6.73971	-3.48627	-3.23929	0.00119826	0.0207585
	NM_018004	TMEM45A	524.867	-1.94111	-3.23814	0.00120313	0.0208302
	NM_138389	FAM114A1	1141.66	-0.854231	-3.23667	0.00120933	0.0209249
	NM_003842	TNFRSF10B	240.843	-1.82664	-3.23602	0.00121209	0.0209347
	NM_147187	TNFRSF10B	240.843	-1.82664	-3.23602	0.00121209	0.0209347
	NR_027140	TNFRSF10B	240.843	-1.82664	-3.23602	0.00121209	0.0209347
	NM_139056	ADAMTS16	30.6442	-3.03866	-3.23501	0.0012164	0.0209586
	NM_000902	MME	178.127	-3.50676	-3.23449	0.00121859	0.020971
	NM_007287	MME	178.127	-3.50676	-3.23449	0.00121859	0.020971
	NM_004163	RAB27B	8.85064	-3.48886	-3.23393	0.00122099	0.0209883
	NM_007288	MME	178.237	-3.50621	-3.23391	0.00122106	0.0209883
	NM_007289	MME	178.296	-3.50597	-3.23367	0.00122209	0.0209933
	NM_018724	IL20	7.12105	-3.4822	-3.23296	0.00122515	0.0210333
	NM_031866	FZD8	26.6009	-2.53577	-3.2325	0.00122712	0.0210418
	NM_001256576	ENC1	825.941	-2.41087	-3.23141	0.00123181	0.0211096
	NM_003633	ENC1	826.695	-2.40671	-3.22597	0.00125544	0.021489
	NM_183061	SLC9A10	5.73972	-3.32696	-3.22566	0.00125684	0.0215
	NM_001171933	CDH23	19.6367	-2.97857	-3.2246	0.0012615	0.0215539
	NM_001171934	CDH23	19.6367	-2.97857	-3.2246	0.0012615	0.0215539
	NM_153183	NUDT10	45.3561	-2.67331	-3.22424	0.00126308	0.021568
	NM_001256574	ENC1	827.579	-2.40471	-3.22288	0.0012691	0.0216322
	NM_001256575	ENC1	827.579	-2.40471	-3.22288	0.0012691	0.0216322
	NM_002015	FOXO1	539.645	-1.65676	-3.21821	0.00128992	0.0219574
	NM_198187	ASTN2	74.6155	-2.66373	-3.21792	0.00129125	0.0219574
	NR_024489	LOC100129534	3.05886	-3.42973	-3.21773	0.00129209	0.0219586
	NM_001134367	SLC6A6	331.095	-2.32776	-3.21621	0.00129894	0.0220358
	NM_003043	SLC6A6	331.095	-2.32776	-3.21621	0.00129894	0.0220358
	NM_198188	ASTN2	74.4618	-2.66138	-3.21557	0.00130185	0.0220721
	NM_031302	GLT8D2	1070.19	-1.63984	-3.21403	0.00130887	0.0221649
	NM_001037334	USP14	204.494	-1.49428	-3.21325	0.0013124	0.0221984
	NM_005151	USP14	204.494	-1.49428	-3.21325	0.0013124	0.0221984
	NM_021991	JUP	103.542	-2.31209	-3.21207	0.00131781	0.0222766
	NM_001007189	IGIP	58.5704	-1.72721	-3.21091	0.00132316	0.0223352
	NM_001184734	ASTN2	74.1588	-2.65669	-3.21081	0.00132361	0.0223352
	NM_018534	NRP2	65.3992	-2.64497	-3.2103	0.00132596	0.0223615
	NM_003270	TSPAN6	579.443	-1.32616	-3.20943	0.00132996	0.0224159
	NM_201267	NRP2	65.3211	-2.64363	-3.20903	0.00133185	0.0224345
	NM_006907	PYCR1	104.431	-2.58415	-3.20851	0.00133426	0.0224486
	NM_198186	ASTN2	75.446	-2.65642	-3.20487	0.00135125	0.0227078
	NM_005108	XYLB	17.3925	-2.85165	-3.20339	0.0013582	0.0228004
	NM_002740	PRKCI	149.019	-1.49965	-3.20191	0.00136521	0.0228886
	NR_030737	TTC3P1	56.193	-1.59536	-3.20113	0.00136892	0.0229239
	NR_033708	TP73-AS1	75.025	-1.35332	-3.20009	0.00137384	0.0229929
	NM_001144950	SSC5D	56.0248	-2.25907	-3.19969	0.00137577	0.0230118
	NM_014726	TBKBP1	6.9394	-3.05955	-3.19812	0.00138325	0.0231188
	NR_033712	TP73-AS1	74.9444	-1.35155	-3.19798	0.00138393	0.0231188
	NM_001005210	LRRC55	8.44134	-3.45218	-3.19617	0.00139265	0.0232398
	NM_005529	HSPG2	147.489	-1.60849	-3.19175	0.00141414	0.0235436
	NM_014332	SMPX	35.6808	-3.15385	-3.19135	0.00141608	0.0235484
	NR_045617	SMPX	35.6808	-3.15385	-3.19135	0.00141608	0.0235484
	NM_001322	CST2	4.13984	-3.42125	-3.18914	0.00142695	0.0237017
	NM_005737	ARL4C	297.65	-2.78909	-3.18743	0.00143544	0.0238149
	NM_002230	JUP	104.216	-2.29833	-3.18549	0.0014451	0.0239613
	NM_052884	SIGLEC11	60.6677	-3.1602	-3.18493	0.00144787	0.0239931
	NM_198834	ACACA	89.9955	-1.2928	-3.18427	0.00145122	0.0240072
	NM_198836	ACACA	88.2494	-1.38875	-3.18392	0.00145296	0.0240082
	NM_001135163	SIGLEC11	60.5115	-3.15806	-3.18293	0.00145793	0.0240765
	NM_022842	CDCP1	51.1117	-3.37574	-3.17859	0.00147993	0.0243695
	NM_182584	C20orf203	12.0455	-2.88156	-3.17464	0.00150021	0.024675
	NR_038342	LOC100505875	51.9838	-2.9932	-3.17424	0.00150228	0.0246948
	NM_001135993	TTC39C	328.93	-2.02227	-3.17245	0.00151158	0.0247766
	NM_016594	FKBP11	99.4832	-1.63694	-3.17137	0.0015172	0.0248043
	NM_153366	SVEP1	548.778	-2.86636	-3.17027	0.00152297	0.0248352
	NM_198839	ACACA	90.2191	-1.28987	-3.16968	0.00152608	0.0248718
	NM_153211	TTC39C	328.266	-2.02098	-3.16865	0.0015315	0.0249449
	NM_000266	NDP	118.748	-3.19279	-3.16569	0.00154717	0.0251297
	NR_024065	LINC00312	147.877	-1.84448	-3.16402	0.00155604	0.0252594
	NM_007046	EMILIN1	11.829	-2.03798	-3.16182	0.00156786	0.0254081
	NM_001127698	SPINK5	7.4406	-3.41591	-3.16118	0.00157132	0.025424
	NM_006846	SPINK5	7.4406	-3.41591	-3.16118	0.00157132	0.025424
	NM_019003	SPIN2A	5.27109	-3.01904	-3.16114	0.00157151	0.025424
	NM_006449	CDC42EP3	337.391	-1.51835	-3.1608	0.00157336	0.0254395
	NM_003712	PPAP2C	4.2996	-3.39402	-3.15747	0.00159143	0.0256883
	NM_177526	PPAP2C	4.2996	-3.39402	-3.15747	0.00159143	0.0256883
	NM_177543	PPAP2C	4.2996	-3.39402	-3.15747	0.00159143	0.0256883
	NM_014432	IL20RA	24.4611	-3.21188	-3.15698	0.00159414	0.025698
	NM_138803	CCDC148	28.8925	-2.94928	-3.15685	0.00159483	0.025698
	NM_023925	CAPRIN2	216.11	-2.15087	-3.15546	0.00160247	0.0257792
	NM_001042601	TTC14	331.244	-1.06742	-3.15449	0.00160779	0.0258502
	NM_001198916	PPFIBP1	1473.28	-1.14941	-3.14885	0.00163914	0.0262339
	NM_003622	PPFIBP1	1473.28	-1.14941	-3.14885	0.00163914	0.0262339
	NM_015370	C22orf31	6.1895	-3.39841	-3.1481	0.00164337	0.0262339
	NM_177444	PPFIBP1	1473.28	-1.14941	-3.14885	0.00163914	0.0262339
	NM_001364	DLG2	52.5621	-2.7772	-3.14331	0.00167046	0.0266482
	NM_001127699	SPINK5	7.33308	-3.39771	-3.14234	0.00167605	0.0267052
	NM_001002259	CAPRIN2	217.249	-2.14069	-3.13998	0.00168962	0.026864
	NM_032156	CAPRIN2	217.249	-2.14069	-3.13998	0.00168962	0.026864
	NR_038177	CAPRIN2	217.249	-2.14069	-3.13998	0.00168962	0.026864
	NM_001206856	CAPRIN2	217.131	-2.13998	-3.13928	0.00169362	0.0269126
	NM_001166131	EME1	76.3377	-1.10072	-3.13745	0.00170426	0.0270367
	NM_152463	EME1	76.3377	-1.10072	-3.13745	0.00170426	0.0270367
	NM_001143976	WEE1	552.725	-1.96981	-3.1342	0.00172322	0.027277
	NM_001128929	ROBO2	76.1709	-2.42445	-3.13176	0.00173763	0.0274235
	NM_003051	SLC16A1	332.552	-1.26311	-3.13164	0.00173833	0.0274235
	NR_033709	TP73-AS1	92.7996	-1.2831	-3.13183	0.00173722	0.0274235
	NM_003568	ANXA9	18.0113	-2.82287	-3.12612	0.00177129	0.0278684
	NM_181426	CCDC39	13.6346	-2.60559	-3.12196	0.00179649	0.0282338
	NM_001142928	LRRC61	8.61389	-2.7795	-3.12116	0.00180139	0.0282797
	NM_001198915	PPFIBP1	1394.78	-1.15016	-3.12055	0.00180513	0.0283229
	NM_199441	ZNF334	90.8833	-2.48015	-3.11837	0.00181856	0.0285023
	NM_018102	ZNF334	90.7869	-2.47894	-3.11729	0.0018252	0.0285752
	NM_014010	ASTN2	80.6248	-2.58375	-3.11572	0.00183497	0.0287125
	NM_138444	KCTD12	460.008	-1.60837	-3.11526	0.00183782	0.0287413
	NM_173207	TGIF1	377.084	-1.0296	-3.11252	0.001855	0.0289783
	NM_005374	MPP2	5.33509	-2.94632	-3.1093	0.00187532	0.0292798
	NM_001830	CLCN4	27.4481	-3.21874	-3.10515	0.00190185	0.0296616
	NM_001033564	C6orf225	280.039	-1.38165	-3.10457	0.00190558	0.0297036
	NM_003390	WEE1	549.599	-1.96063	-3.10323	0.00191419	0.0298216
	NM_015316	PPP1R13B	38.8169	-2.27156	-3.1008	0.00192996	0.0299595
	NM_017831	RNF125	16.9482	-2.16501	-3.10117	0.00192759	0.0299595
	NM_170695	TGIF1	376.345	-1.0294	-3.10151	0.00192538	0.0299595
	NM_173209	TGIF1	376.189	-1.02866	-3.10074	0.00193037	0.0299595
	NM_173210	TGIF1	376.189	-1.02866	-3.10074	0.00193037	0.0299595
	NM_173211	TGIF1	376.189	-1.02866	-3.10074	0.00193037	0.0299595
	NM_174886	TGIF1	376.189	-1.02866	-3.10074	0.00193037	0.0299595
	NM_003115	UAP1	353.895	-1.65408	-3.09947	0.0019387	0.0300724
	NM_001009909	LUZP2	19.9478	-2.70963	-3.09885	0.00194273	0.0300861
	NM_001252008	LUZP2	19.9478	-2.70963	-3.09885	0.00194273	0.0300861
	NM_001252010	LUZP2	19.9478	-2.70963	-3.09885	0.00194273	0.0300861
	NM_001013693	LDLRAD2	115.558	-1.73871	-3.09794	0.00194868	0.0301618
	NM_001166496	SLC16A1	332.551	-1.25498	-3.09767	0.00195049	0.0301735
	NM_023942	LRRC61	7.33225	-2.86916	-3.09503	0.00196792	0.0303724
	NM_000917	P4HA1	600.904	-1.13458	-3.09334	0.0019792	0.0304646
	NM_001017962	P4HA1	600.904	-1.13458	-3.09334	0.0019792	0.0304646
	NM_001142595	P4HA1	600.904	-1.13458	-3.09334	0.0019792	0.0304646
	NM_001142596	P4HA1	600.904	-1.13458	-3.09334	0.0019792	0.0304646
	NM_020726	NLN	54.1265	-1.7235	-3.09115	0.00199383	0.0306453
	NM_001267	CHAD	8.07759	-3.3487	-3.08847	0.00201188	0.0309061
	NM_001754	RUNX1	541.912	-1.45237	-3.08811	0.00201432	0.0309103
	NR_033711	TP73-AS1	108.793	-1.24062	-3.08814	0.00201415	0.0309103
	NM_000689	ALDH1A1	1074.27	-1.53379	-3.08457	0.00203847	0.0312139
	NM_001114357	C4orf47	12.025	-2.93891	-3.08384	0.00204344	0.0312734
	NM_017637	BNC2	684.075	-2.30457	-3.08113	0.00206215	0.0315227
	NM_014746	RNF144A	170.897	-2.59814	-3.07809	0.00208335	0.0317991
	NM_001080479	RGNEF	95.8834	-2.4775	-3.07611	0.0020972	0.0319423
	NM_001135032	FAM176A	5.53502	-2.80832	-3.07621	0.00209653	0.0319423
	NM_001177693	RGNEF	95.8834	-2.4775	-3.07611	0.0020972	0.0319423
	NM_006228	PNOC	68.7979	-3.21595	-3.07467	0.00210736	0.0320412
	NM_019590	KIAA1217	1305.1	-1.24334	-3.07461	0.00210778	0.0320412
	NM_001102559	PPAPDC1B	220.893	-1.06431	-3.07423	0.00211046	0.032059
	NM_002021	FMO1	361.678	-2.92679	-3.07327	0.00211726	0.0321454
	NM_003385	VSNL1	216.788	-3.0578	-3.0713	0.00213128	0.0322896
	NR_033710	TP73-AS1	106.803	-1.22939	-3.06752	0.00215846	0.0326324
	NM_018153	ANTXR1	188.556	-1.53419	-3.06421	0.00218247	0.0329431
	NM_182911	TSGA10	16.702	-2.58466	-3.06356	0.00218721	0.0329798
	NM_001122853	MYOZ3	26.2617	-2.95195	-3.05497	0.0022508	0.0338495
	NM_001166061	GLRB	44.616	-2.80273	-3.0554	0.00224762	0.0338495
	NM_133371	MYOZ3	26.2617	-2.95195	-3.05497	0.0022508	0.0338495
	NM_001164458	ACTR3C	9.20509	-3.03856	-3.04522	0.00232511	0.0348755
	NM_001164459	ACTR3C	9.20509	-3.03856	-3.04522	0.00232511	0.0348755
	NM_014591	KCNIP2	18.7782	-2.82867	-3.03656	0.00239292	0.0357055
	NM_173191	KCNIP2	18.7782	-2.82867	-3.03656	0.00239292	0.0357055
	NM_173192	KCNIP2	18.7782	-2.82867	-3.03656	0.00239292	0.0357055
	NM_173193	KCNIP2	18.7782	-2.82867	-3.03656	0.00239292	0.0357055
	NM_173194	KCNIP2	18.7782	-2.82867	-3.03656	0.00239292	0.0357055
	NM_173195	KCNIP2	18.7782	-2.82867	-3.03656	0.00239292	0.0357055
	NM_206919	ARL9	14.2354	-2.74817	-3.03675	0.00239145	0.0357055
	NM_016429	COPZ2	86.4887	-1.64953	-3.0304	0.00244232	0.0363478
	NM_004194	ADAM22	18.3085	-3.11463	-3.02973	0.00244772	0.0363903
	NM_021721	ADAM22	18.1613	-3.10945	-3.02515	0.00248509	0.036812
	NM_001025109	CD34	196.643	-2.42723	-3.02389	0.00249551	0.0369281
	NM_001773	CD34	196.643	-2.42723	-3.02389	0.00249551	0.0369281
	NM_001012419	ANKRD20A3	4.9453	-3.14485	-3.02152	0.00251506	0.0371269
	NM_032250	ANKRD20A1	4.9453	-3.14485	-3.02152	0.00251506	0.0371269
	NM_178181	CDCP1	8.25331	-3.27968	-3.01655	0.00255673	0.0376588
	NM_001009941	ANKRD16	18.5219	-2.12279	-3.01463	0.00257292	0.0378255
	NM_001009943	ANKRD16	18.5219	-2.12279	-3.01463	0.00257292	0.0378255
	NM_199355	ADAMTS18	29.0504	-2.85712	-3.01476	0.00257186	0.0378255
	NM_014057	OGN	740.208	-2.30478	-3.01232	0.00259256	0.0379134
	NM_033014	OGN	740.208	-2.30478	-3.01232	0.00259256	0.0379134
	NM_001033602	MTUS2	30.5277	-2.99619	-3.01202	0.00259514	0.0379222
	NM_001256012	MYH10	888.235	-1.23214	-3.00892	0.00262176	0.0382038
	NM_001256095	MYH10	888.235	-1.23214	-3.00892	0.00262176	0.0382038
	NM_005964	MYH10	888.235	-1.23214	-3.00892	0.00262176	0.0382038
	NM_001001890	RUNX1	552.339	-1.4198	-3.00818	0.00262818	0.0382778
	NR_026859_1	ULK4P3	2.82556	-3.23697	-3.00613	0.00264592	0.0385166
	NM_001011657	ZMAT1	215.653	-1.88203	-3.00218	0.00268051	0.0390002
	NM_000824	GLRB	46.5748	-2.76485	-3.00115	0.00268959	0.0390926
	NM_001166060	GLRB	46.5748	-2.76485	-3.00115	0.00268959	0.0390926
	NM_003667	LGR5	54.2576	-3.06191	-2.99954	0.0027039	0.0392807
	NM_001012642	GRAMD2	5.16507	-3.15021	-2.99898	0.00270884	0.0393125
	NM_153717	EVC	105.022	-1.78636	-2.99851	0.00271307	0.0393539
	NM_020974	SCUBE2	104.367	-2.59748	-2.99496	0.0027448	0.0397739
	NM_144973	DENND5B	346.076	-1.72336	-2.99413	0.00275232	0.0398627
	NM_003505	FZD1	155.298	-1.71146	-2.99322	0.00276047	0.0399403
	NM_020859	SHROOM3	52.2236	-1.79438	-2.99336	0.00275928	0.0399403
	NM_015233	MTUS2	30.5766	-2.98356	-2.99094	0.00278123	0.0402202
	NR_036431	ZMAT1	213.68	-1.87897	-2.98685	0.00281866	0.0407204
	NM_001130050	DOCK9	64.9158	-2.47291	-2.98298	0.0028546	0.0411658
	NM_001142430	MORF4L2	3274.44	-0.710416	-2.98291	0.00285524	0.0411658
	NM_001142431	MORF4L2	3273.55	-0.709722	-2.97966	0.00288569	0.0415629
	NM_001142426	MORF4L2	3269.6	-0.709685	-2.97949	0.00288727	0.0415648
	NM_003263	TLR1	46.295	-2.78645	-2.97652	0.00291537	0.041906
	NM_001142420	MORF4L2	3268.71	-0.70899	-2.97625	0.00291799	0.0419226
	NM_198828	MAST4	3.46354	-2.65897	-2.97584	0.00292192	0.0419581
	NM_001170690	SCUBE2	103.175	-2.5824	-2.97562	0.00292398	0.0419666
	NM_007270	FKBP9	1772.21	-1.08879	-2.97445	0.00293518	0.0420851
	NM_057162	KLHL4	76.6857	-2.96156	-2.97343	0.00294489	0.0422032
	NM_181077	GOLGA8A	666.955	-1.33227	-2.9724	0.00295484	0.0423035
	NM_001130049	DOCK9	63.2569	-2.46102	-2.97177	0.00296084	0.0423682
	NM_152881	PTK7	250.385	-1.90228	-2.97156	0.00296291	0.0423766
	NM_025139	ARMC9	103.187	-2.12371	-2.97089	0.00296942	0.0424485
	NM_003689	AKR7A2	68.9041	-1.68294	-2.96703	0.00300692	0.0429107
	NR_046008	ZMAT1	216.096	-1.86757	-2.96701	0.00300711	0.0429107
	NR_046009	ZMAT1	216.096	-1.86757	-2.96701	0.00300711	0.0429107
	NM_001142418	MORF4L2	3301.77	-0.710456	-2.96172	0.00305925	0.0435235
	NM_001142423	MORF4L2	3301.72	-0.710423	-2.96136	0.00306287	0.0435235
	NM_001142424	MORF4L2	3301.72	-0.710423	-2.96136	0.00306287	0.0435235
	NM_001142425	MORF4L2	3301.72	-0.710423	-2.96136	0.00306287	0.0435235
	NM_001142429	MORF4L2	3301.72	-0.710423	-2.96136	0.00306287	0.0435235
	NM_012286	MORF4L2	3301.77	-0.710456	-2.96172	0.00305925	0.0435235
	NM_001129896	SYTL4	524.349	-1.35105	-2.96068	0.0030696	0.0435974
	NM_133462	TTC14	301.046	-1.03493	-2.96003	0.00307613	0.0436478
	NM_001244889	UNC5B	173.622	-2.01692	-2.95943	0.00308206	0.0436877
	NM_170744	UNC5B	173.622	-2.01692	-2.95943	0.00308206	0.0436877
	NM_002821	PTK7	253.969	-1.89736	-2.959	0.00308636	0.043727
	NM_001142419	MORF4L2	3300.81	-0.709723	-2.95819	0.00309456	0.0437433
	NM_001142421	MORF4L2	3300.75	-0.70969	-2.95782	0.00309821	0.0437433
	NM_001142422	MORF4L2	3300.81	-0.709723	-2.95819	0.00309456	0.0437433
	NM_001142427	MORF4L2	3300.75	-0.70969	-2.95782	0.00309821	0.0437433
	NM_001142428	MORF4L2	3300.75	-0.70969	-2.95782	0.00309821	0.0437433
	NM_001142432	MORF4L2	3300.75	-0.70969	-2.95782	0.00309821	0.0437433
	NM_000311	PRNP	624.476	-1.22297	-2.9561	0.00311558	0.0437863
	NM_001080121	PRNP	624.476	-1.22297	-2.9561	0.00311558	0.0437863
	NM_001080122	PRNP	624.476	-1.22297	-2.9561	0.00311558	0.0437863
	NM_001080123	PRNP	624.476	-1.22297	-2.9561	0.00311558	0.0437863
	NM_001243597	CDON	169.88	-2.38946	-2.9557	0.00311962	0.0437863
	NM_005227	EFNA4	24.7907	-2.05944	-2.95642	0.00311233	0.0437863
	NM_016952	CDON	169.88	-2.38946	-2.9557	0.00311962	0.0437863
	NM_152880	PTK7	253.674	-1.89573	-2.95721	0.00310435	0.0437863
	NM_152882	PTK7	253.415	-1.89438	-2.95631	0.00311345	0.0437863
	NM_183079	PRNP	624.476	-1.22297	-2.9561	0.00311558	0.0437863
	NM_080737	SYTL4	522.814	-1.34842	-2.9555	0.00312164	0.0437933
	NM_198837	ACACA	86.5143	-1.37674	-2.9543	0.00313374	0.04392
	NM_198838	ACACA	86.5143	-1.37674	-2.9543	0.00313374	0.04392
	NR_027898	COL6A4P2	59.1165	-2.48791	-2.95386	0.00313827	0.043962
	NM_032849	C13orf33	102.397	-2.97468	-2.95317	0.00314524	0.044038
	NM_016449	C22orf43	6.18188	-3.21103	-2.95167	0.00316056	0.044166
	NM_001032394	GPR126	14.4261	-3.14711	-2.95074	0.0031701	0.044213
	NM_001032395	GPR126	14.4261	-3.14711	-2.95074	0.0031701	0.044213
	NM_020455	GPR126	14.4261	-3.14711	-2.95074	0.0031701	0.044213
	NM_198569	GPR126	14.4261	-3.14711	-2.95074	0.0031701	0.044213
	NM_001174068	SYTL4	517.269	-1.34702	-2.94817	0.0031966	0.0444959
	NM_001941	DSC3	169.302	-1.65024	-2.9472	0.00320671	0.0445715
	NM_024423	DSC3	169.302	-1.65024	-2.9472	0.00320671	0.0445715
	NM_014899	RHOBTB3	566.112	-1.38484	-2.94588	0.00322042	0.0447403
	NR_028272	NEAT1	922.443	-1.177	-2.94326	0.00324775	0.0450544
	NM_015419	MXRA5	893.04	-2.20789	-2.94234	0.00325743	0.0451231
	NM_173208	TGIF1	382.36	-0.990504	-2.94206	0.00326035	0.0451418
	NM_004522	KIF5C	381.564	-2.7245	-2.93769	0.00330665	0.0457165
	NM_001164617	GPC3	222.307	-2.79593	-2.93538	0.0033314	0.0459214
	NM_001164618	GPC3	222.307	-2.79593	-2.93538	0.0033314	0.0459214
	NM_004484	GPC3	222.307	-2.79593	-2.93538	0.0033314	0.0459214
	NR_038425	LOC284576	70.3068	-1.9039	-2.93547	0.00333043	0.0459214
	NR_038383	LOC643770	4.55152	-2.77497	-2.93499	0.00333563	0.0459396
	NM_001164619	GPC3	221.931	-2.79407	-2.93336	0.00335315	0.0461364
	NM_080546	SLC44A1	542.136	-1.31482	-2.93191	0.0033689	0.0463308
	NM_001256299	CRHR1	23.6318	-2.37197	-2.93011	0.00338838	0.0464707
	NM_194313	KIF24	56.4345	-1.50951	-2.93044	0.00338486	0.0464707
	NR_037772	CRHR1	23.6318	-2.37197	-2.93011	0.00338838	0.0464707
	NM_005502	ABCA1	1541.6	-1.84881	-2.92992	0.00339048	0.0464713
	NM_020440	PTGFRN	1648.88	-1.2403	-2.92918	0.0033986	0.046538
	NM_003244	TGIF1	382.738	-0.984632	-2.92568	0.00343699	0.0469515
	NM_025185	TANC2	163.58	-2.31424	-2.92547	0.00343933	0.046961
	NM_001136105	C11orf93	34.7063	-2.37876	-2.92408	0.00345479	0.0471046
	NM_004348	RUNX2	277.477	-2.05785	-2.9243	0.00345231	0.0471046
	NM_006670	TPBG	202.208	-1.98584	-2.92415	0.00345402	0.0471046
	NR_027409	GOLGA8A	805.901	-1.29607	-2.92245	0.00347293	0.0473294
	NM_000283	PDE6B	36.1865	-1.99874	-2.91912	0.00351023	0.0477453
	NM_001145291	PDE6B	36.1865	-1.99874	-2.91912	0.00351023	0.0477453
	NM_001145292	PDE6B	36.1865	-1.99874	-2.91912	0.00351023	0.0477453
	NM_001166392	TPBG	201.726	-1.98224	-2.91826	0.00351993	0.0478105
	NM_004172	SLC1A3	143.81	-2.38199	-2.9173	0.00353076	0.047935
	NM_000601	HGF	101.255	-1.90054	-2.91672	0.00353731	0.0479783
	NM_001010932	HGF	101.255	-1.90054	-2.91672	0.00353731	0.0479783
	NM_001112717	LIMCH1	109.023	-2.19213	-2.9155	0.00355119	0.0480527
	NM_001112718	LIMCH1	109.023	-2.19213	-2.9155	0.00355119	0.0480527
	NM_004513	IL16	202.616	-2.14965	-2.91579	0.00354795	0.0480527
	NM_014988	LIMCH1	109.023	-2.19213	-2.9155	0.00355119	0.0480527
	NM_001847	COL4A6	23.7773	-2.33621	-2.91335	0.00357574	0.0483621
	NM_001142397	CTIF	39.8896	-1.89207	-2.91236	0.00358704	0.048469
	NM_014772	CTIF	39.8896	-1.89207	-2.91236	0.00358704	0.048469
	NM_003783	B3GALT2	26.2025	-2.92644	-2.91073	0.00360583	0.0486311
	NM_001202439	B7H6	40.3599	-2.89791	-2.90966	0.00361818	0.0487747
	NM_207396	RNF207	90.967	-1.48693	-2.90857	0.00363087	0.0489227
	NR_027052	THAP7-AS1	9.81327	-2.6391	-2.90839	0.00363292	0.0489272
	NM_001002026	CLDN18	10.3911	-2.77295	-2.90781	0.00363969	0.0489494
	NM_016369	CLDN18	10.3911	-2.77295	-2.90781	0.00363969	0.0489494
	NM_182689	EFNA4	24.4041	-2.0876	-2.90785	0.00363918	0.0489494
	NM_001112719	LIMCH1	107.575	-2.17804	-2.90703	0.00364874	0.049002
	NM_001112720	LIMCH1	107.575	-2.17804	-2.90703	0.00364874	0.049002
	NM_003328	TXK	7.58778	-3.17006	-2.90588	0.00366225	0.0491604
	NM_053277	CLIC6	26.2555	-2.42658	-2.90503	0.0036722	0.0492708
	NR_026825	RPSAP52	11.7788	-2.90158	-2.9036	0.00368897	0.0494727
	NM_052913	TMEM200A	260.78	-1.89071	-2.90311	0.00369472	0.0495034
	NR_027000_1	LOC349196	7.56	-2.04662	-2.90243	0.00370274	0.0495876
	NM_025149	ACSF2	40.9261	-2.23427	-2.90198	0.00370812	0.0496132
	NM_015974	CRYL1	43.4669	-2.006	-2.89951	0.00373743	0.0499586
	NM_006851	GLIPR1	1096.53	-1.15239	-2.89936	0.00373924	0.0499595
