# Supplementary material for: miR200-regulated CXCL12β promotes fibroblast heterogeneity and immunosuppression in ovarian cancers
Source: Nat Commun. 2018 Mar 13;9:1056. doi: 10.1038/s41467-018-03348-z (PMC5849633; doi:10.1038/s41467-018-03348-z)
Supplement: Supplementary file 5 — Supplementary Data 2 [file 41467_2018_3348_MOESM5_ESM.xlsx]

## Sheet: SUPP DATA 2
Supplementary Data 2 CAF-S4 gene signature.
		Genes up-regulated in CAF-S4
		RefSeq ID	Symbol	baseMean	log2FoldChange	stat	p-value	p-adjusted
		NM_002152	HRC	90.6194	9.00373	10.9614	5.86e-28	8.38e-24
		NM_002607	PDGFA	1807.15	3.59295	10.3036	6.78e-25	4.85e-21
		NM_033023	PDGFA	1807.15	3.59295	10.3036	6.78e-25	4.85e-21
		NM_001199148	SLC38A11	77.9465	8.56214	9.92216	3.33e-23	1.59e-19
		NM_173512	SLC38A11	77.9465	8.56214	9.92216	3.33e-23	1.59e-19
		NM_001042	SLC2A4	169.917	5.33812	9.70194	2.96e-22	9.41e-19
		NM_004932	CDH6	1333.97	5.3666	9.72377	2.39e-22	9.41e-19
		NM_005282	GPR4	38.7915	8.0962	9.70544	2.86e-22	9.41e-19
		NM_006500	MCAM	1834.17	5.2952	9.53304	1.53e-21	3.64e-18
		NM_031474	NRIP2	765.408	3.65264	9.44459	3.57e-21	7.29e-18
		NM_001080383	GJC1	887.467	4.8564	9.41771	4.61e-21	8.8e-18
		NM_005497	GJC1	882.75	4.84904	9.40704	5.1e-21	9.13e-18
		NM_001130415	APOLD1	861.8	6.38696	8.80427	1.32e-18	1.98e-15
		NM_001040113	MYH11	3351.07	4.42121	8.5583	1.15e-17	1.37e-14
		NM_001040114	MYH11	3351	4.42118	8.55825	1.15e-17	1.37e-14
		NM_002474	MYH11	3351	4.42118	8.55825	1.15e-17	1.37e-14
		NM_022844	MYH11	3351.07	4.42121	8.5583	1.15e-17	1.37e-14
		NM_001198974	TMEM110-MUSTN1	542.546	5.61654	8.44539	3.03e-17	3.34e-14
		NM_020152	C21orf7	683.052	5.14998	8.42199	3.7e-17	3.92e-14
		NM_030817	APOLD1	861.265	6.36604	8.40543	4.26e-17	4.36e-14
		NM_139284	LGI4	32.8006	6.36476	8.34574	7.08e-17	6.98e-14
		NM_001430	EPAS1	484.164	3.9097	8.30731	9.79e-17	9.34e-14
		NM_052862	RCSD1	77.9976	6.59389	8.18292	2.77e-16	2.48e-13
		NM_018404	ADAP2	193.847	6.03797	8.10909	5.1e-16	3.94e-13
		NM_205853	MUSTN1	551.543	5.67738	8.06854	7.11e-16	5.09e-13
		NM_032420	PCDH1	39.4949	7.4361	8.00844	1.16e-15	7.39e-13
		NM_021033	RAP2A	312.784	2.63182	7.91543	2.46e-15	1.5e-12
		NM_000682	ADRA2B	17.871	6.19244	7.85683	3.94e-15	2.17e-12
		NM_001035223	RGL3	21.6839	5.66013	7.70583	1.3e-14	6.41e-12
		NM_001161616	RGL3	21.6839	5.66013	7.70583	1.3e-14	6.41e-12
		NM_152430	OR51E1	226.799	7.01015	7.67873	1.61e-14	7.66e-12
		NM_001005502	CPM	2264	4.34445	7.61384	2.66e-14	1.19e-11
		NM_001874	CPM	2264	4.34445	7.61384	2.66e-14	1.19e-11
		NM_013227	ACAN	102.647	5.89465	7.61621	2.61e-14	1.19e-11
		NM_198320	CPM	2264	4.34445	7.61384	2.66e-14	1.19e-11
		NM_030774	OR51E2	85.0348	5.47833	7.4505	9.3e-14	3.91e-11
		NM_001193350	MEF2C	1615.8	2.91608	7.23654	4.6e-13	1.83e-10
		NM_002397	MEF2C	1616.01	2.9163	7.23713	4.58e-13	1.83e-10
		NM_001118887	ANGPT2	782.097	4.74908	7.22531	5e-13	1.93e-10
		NM_001147	ANGPT2	782.097	4.74908	7.22531	5e-13	1.93e-10
		NM_001118888	ANGPT2	774.866	4.74818	7.12062	1.07e-12	3.84e-10
		NM_001131005	MEF2C	1421.78	2.94128	7.11693	1.1e-12	3.9e-10
		NM_001193347	MEF2C	1424.97	2.93958	7.10883	1.17e-12	4.07e-10
		NM_001193348	MEF2C	1412.37	2.95103	7.10614	1.19e-12	4.07e-10
		NM_001193349	MEF2C	1412.37	2.95103	7.10614	1.19e-12	4.07e-10
		NM_173536	GABRG1	76.0244	6.83379	7.0831	1.41e-12	4.64e-10
		NM_005250	FOXL1	14.7955	5.59863	7.02738	2.1e-12	6.77e-10
		NM_174938	FRMD3	81.7963	5.09664	7.02057	2.21e-12	7.03e-10
		NM_001244960	FRMD3	81.6779	5.09446	7.01624	2.28e-12	7.17e-10
		NM_001143885	PPP1R12A	2033.52	1.8693	7.00774	2.42e-12	7.51e-10
		NM_001244990	PPP1R12A	2033.13	1.86916	7.00661	2.44e-12	7.51e-10
		NM_001143886	PPP1R12A	1997.89	1.85666	7.00423	2.48e-12	7.56e-10
		NM_002480	PPP1R12A	2037.8	1.86969	6.99904	2.58e-12	7.76e-10
		NM_001134363	RBM20	80.1658	5.58039	6.99653	2.62e-12	7.82e-10
		NM_001244992	PPP1R12A	2022.15	1.86762	6.98428	2.86e-12	8.45e-10
		NM_138961	ESAM	64.9675	5.28165	6.97188	3.13e-12	9.13e-10
		NM_001135	ACAN	99.57	5.77743	6.89241	5.49e-12	1.52e-09
		NM_003558	PIP5K1B	31.3533	6.27281	6.89034	5.57e-12	1.53e-09
		NM_001142605	EFTUD2	725.936	2.00648	6.8503	7.37e-12	1.95e-09
		NM_004247	EFTUD2	726.508	2.00498	6.84744	7.52e-12	1.96e-09
		NM_178033	CYP4X1	47.6728	5.39151	6.7621	1.36e-11	3.36e-09
		NM_001165979	PLCE1	434.848	3.38564	6.70411	2.03e-11	4.75e-09
		NM_001130162	STOX1	44.1433	5.89178	6.6443	3.05e-11	6.81e-09
		NM_152709	STOX1	44.1433	5.89178	6.6443	3.05e-11	6.81e-09
		NM_001142348	SCN4B	46.6393	4.65086	6.59545	4.24e-11	9.41e-09
		NM_001145077	LRRC10B	18.7654	6.42492	6.59126	4.36e-11	9.6e-09
		NM_001204417	RGS6	32.3355	6.16026	6.56776	5.11e-11	1.11e-08
		NM_001204421	RGS6	32.3355	6.16026	6.56776	5.11e-11	1.11e-08
		NM_001897	CSPG4	228.464	5.62378	6.55302	5.64e-11	1.21e-08
		NM_001204418	RGS6	32.0134	6.14532	6.54635	5.9e-11	1.24e-08
		NM_001204422	RGS6	32.0134	6.14532	6.54635	5.9e-11	1.24e-08
		NM_001159920	FLT1	52.8203	6.39211	6.51531	7.25e-11	1.52e-08
		NM_001130161	STOX1	42.6775	5.81879	6.5074	7.65e-11	1.59e-08
		NM_005187	CBFA2T3	10.3447	6.13055	6.4467	1.14e-10	2.3e-08
		NM_175931	CBFA2T3	10.3447	6.13055	6.4467	1.14e-10	2.3e-08
		NM_005308	GRK5	28.9327	3.96388	6.40863	1.47e-10	2.86e-08
		NM_016341	PLCE1	434.86	3.29027	6.36959	1.9e-10	3.52e-08
		NM_005338	HIP1	842.371	2.00143	6.3525	2.12e-10	3.81e-08
		NM_001243198	HIP1	842.312	2.00128	6.35145	2.13e-10	3.82e-08
		NM_001678	ATP1B2	282.51	3.70515	6.26271	3.78e-10	6.3e-08
		NM_001142349	SCN4B	47.0248	4.45876	6.15283	7.61e-10	1.24e-07
		NM_174934	SCN4B	46.9525	4.45693	6.15136	7.68e-10	1.24e-07
		NR_024527	SCN4B	47.0248	4.45876	6.15283	7.61e-10	1.24e-07
		NR_040050	LOC100507351	15.4474	5.81341	6.12637	8.99e-10	1.44e-07
		NM_002206	ITGA7	123.089	3.62635	6.09819	1.07e-09	1.7e-07
		NM_001144996	ITGA7	123.74	3.61426	6.07707	1.22e-09	1.91e-07
		NM_001164824	C1orf212	180.74	3.19535	6.06781	1.3e-09	1.96e-07
		NM_001164825	C1orf212	180.799	3.19582	6.06823	1.29e-09	1.96e-07
		NM_032808	LINGO1	8.46914	5.13994	6.06966	1.28e-09	1.96e-07
		NM_138428	C1orf212	180.74	3.19535	6.06781	1.3e-09	1.96e-07
		NM_001098270	MGAT3	14.8327	4.69156	6.06358	1.33e-09	1.99e-07
		NM_002409	MGAT3	14.8327	4.69156	6.06358	1.33e-09	1.99e-07
		NM_001144997	ITGA7	117.747	3.63669	6.03771	1.56e-09	2.33e-07
		NM_001130685	GUCY1A3	1092.63	2.9762	5.99737	2.01e-09	2.97e-07
		NM_000029	AGT	77.3918	5.50492	5.98241	2.2e-09	3.16e-07
		NM_000856	GUCY1A3	1103.29	2.97705	5.98358	2.18e-09	3.16e-07
		NM_001130682	GUCY1A3	1103.29	2.97705	5.98358	2.18e-09	3.16e-07
		NM_001130683	GUCY1A3	1099.72	2.9721	5.96922	2.38e-09	3.38e-07
		NM_001256449	GUCY1A3	1099.87	2.9723	5.96928	2.38e-09	3.38e-07
		NM_001130684	GUCY1A3	1087.94	2.98385	5.93894	2.87e-09	4e-07
		NM_001009612	C20orf202	11.9169	5.89088	5.92206	3.18e-09	4.37e-07
		NM_003818	CDS2	683.275	2.26063	5.8934	3.78e-09	5.11e-07
		NM_198582	KLHL30	47.8379	3.64615	5.88598	3.96e-09	5.32e-07
		NM_014786	ARHGEF17	560.889	2.41755	5.86263	4.56e-09	6.01e-07
		NM_004574	2004-09-01	1022.62	2.87294	5.83349	5.43e-09	7.13e-07
		NR_037155	2004-09-01	1034.23	2.87371	5.82486	5.72e-09	7.47e-07
		NM_001198713	2004-09-01	1006.05	2.86095	5.81897	5.92e-09	7.63e-07
		NM_001256782	2004-09-01	1006.1	2.86103	5.81913	5.92e-09	7.63e-07
		NM_080416	2004-09-01	1006.27	2.86129	5.81942	5.91e-09	7.63e-07
		NR_037156	2004-09-01	1007.77	2.86117	5.81494	6.07e-09	7.78e-07
		NM_080415	2004-09-01	1013.26	2.85891	5.81387	6.1e-09	7.8e-07
		NM_005994	TBX2	36.8841	4.00743	5.81269	6.15e-09	7.82e-07
		NM_001205228	SORT1	631.015	3.39154	5.80538	6.42e-09	8.13e-07
		NM_002959	SORT1	630.667	3.39068	5.80371	6.49e-09	8.18e-07
		NM_015393	PARM1	709.273	3.44039	5.77998	7.47e-09	9.3e-07
		NM_152284	CHMP4C	24.4533	5.96015	5.76083	8.37e-09	1.04e-06
		NM_001017403	LGR6	15.4338	5.63254	5.74961	8.94e-09	1.08e-06
		NM_001017404	LGR6	15.4338	5.63254	5.74961	8.94e-09	1.08e-06
		NM_021636	LGR6	15.4338	5.63254	5.74961	8.94e-09	1.08e-06
		NM_032521	PARD6B	211.311	3.196	5.71137	1.12e-08	1.33e-06
		NM_001171610	LDB3	297.898	4.63127	5.65875	1.52e-08	1.78e-06
		NM_005159	ACTC1	21.2004	5.85681	5.65672	1.54e-08	1.79e-06
		NM_007078	LDB3	297.069	4.62805	5.65561	1.55e-08	1.8e-06
		NM_001080114	LDB3	297.565	4.63186	5.64706	1.63e-08	1.88e-06
		NM_001977	ENPEP	720.701	4.12553	5.64511	1.65e-08	1.89e-06
		NM_145728	SYNM	71.2451	4.23483	5.60234	2.11e-08	2.39e-06
		NM_002587	PCDH1	62.8199	4.77026	5.60009	2.14e-08	2.41e-06
		NM_015286	SYNM	71.1004	4.23235	5.59983	2.15e-08	2.41e-06
		NM_002060	GJA4	382.253	5.21523	5.57626	2.46e-08	2.73e-06
		NM_001207012	PGF	62.0472	4.73558	5.56504	2.62e-08	2.87e-06
		NM_002632	PGF	62.0472	4.73558	5.56504	2.62e-08	2.87e-06
		NR_038444	LOC728558	114.851	2.17955	5.54827	2.89e-08	3.1e-06
		NM_001254748	RGS5	11587	4.43213	5.53709	3.08e-08	3.27e-06
		NM_001130160	STOX1	12.5996	5.17628	5.53267	3.15e-08	3.33e-06
		NM_170600	SH2D3C	43.367	5.56335	5.52865	3.23e-08	3.38e-06
		NM_001252334	SH2D3C	41.8693	5.53469	5.50237	3.75e-08	3.76e-06
		NM_001254749	RGS5	11711.8	4.44059	5.50228	3.75e-08	3.76e-06
		NM_003617	RGS5	11711.8	4.44059	5.50228	3.75e-08	3.76e-06
		NM_001195303	RGS5	11521.2	4.43932	5.49211	3.97e-08	3.97e-06
		NM_002019	FLT1	58.0341	4.94337	5.4745	4.39e-08	4.36e-06
		NM_005489	SH2D3C	39.8245	5.48091	5.44385	5.21e-08	5.02e-06
		NM_001142532	SH2D3C	39.7653	5.47977	5.44286	5.24e-08	5.04e-06
		NM_001142531	SH2D3C	39.5878	5.47633	5.43988	5.33e-08	5.1e-06
		NM_152637	METTL7B	14.5913	3.48824	5.42508	5.79e-08	5.45e-06
		NM_001142533	SH2D3C	38.9105	5.45813	5.42027	5.95e-08	5.57e-06
		NM_001142534	SH2D3C	38.9105	5.45813	5.42027	5.95e-08	5.57e-06
		NM_001101669	INPP4B	500.089	4.766	5.4047	6.49e-08	6e-06
		NM_001130159	STOX1	13.7187	4.95669	5.40498	6.48e-08	6e-06
		NM_003866	INPP4B	500.089	4.766	5.4047	6.49e-08	6e-06
		NM_001018065	NTRK2	76.0635	3.98965	5.38313	7.32e-08	6.55e-06
		NM_001018066	NTRK2	76.0635	3.98965	5.38313	7.32e-08	6.55e-06
		NM_032609	COX4I2	368.754	5.15404	5.33434	9.59e-08	8.12e-06
		NM_001004354	NRARP	60.7815	4.48193	5.29243	1.21e-07	9.98e-06
		NM_032777	GPR124	504.447	1.59026	5.28468	1.26e-07	1.04e-05
		NM_002989	CCL21	74.152	4.76566	5.26615	1.39e-07	1.12e-05
		NM_001018064	NTRK2	73.5274	3.9671	5.23413	1.66e-07	1.31e-05
		NM_006180	NTRK2	73.5274	3.9671	5.23413	1.66e-07	1.31e-05
		NM_032412	CYSTM1	524.095	1.19496	5.23215	1.68e-07	1.31e-05
		NR_026971	LOC144571	654.568	1.90949	5.22776	1.72e-07	1.33e-05
		NM_000435	NOTCH3	843.442	3.10331	5.21583	1.83e-07	1.42e-05
		NM_004099	STOM	2110.97	2.40207	5.20001	1.99e-07	1.5e-05
		NM_001029858	SLC35F1	96.1738	3.04827	5.18905	2.11e-07	1.58e-05
		NM_020405	PLXDC1	1063.58	3.04191	5.17472	2.28e-07	1.7e-05
		NM_198194	STOM	1967.62	2.36916	5.15652	2.52e-07	1.86e-05
		NM_152380	TBX15	107.459	4.05454	5.12619	2.96e-07	2.14e-05
		NM_001080744	DGKG	125.844	4.5937	5.11927	3.07e-07	2.21e-05
		NM_001080745	DGKG	125.793	4.59323	5.11877	3.08e-07	2.21e-05
		NM_001346	DGKG	125.844	4.5937	5.11927	3.07e-07	2.21e-05
		NR_038826	LOC100506035	26.3137	4.48469	5.10254	3.35e-07	2.39e-05
		NM_020377	CYSLTR2	15.6549	5.21902	5.06581	4.07e-07	2.79e-05
		NM_001001936	AFAP1L2	331.392	2.19922	5.05015	4.41e-07	2.99e-05
		NM_032550	AFAP1L2	331.392	2.19922	5.05015	4.41e-07	2.99e-05
		NM_017729	EPS8L1	11.0521	4.1526	5.04704	4.49e-07	3.03e-05
		NM_133180	EPS8L1	11.0521	4.1526	5.04704	4.49e-07	3.03e-05
		NM_012223	MYO1B	654.684	2.30576	5.04329	4.58e-07	3.08e-05
		NM_001075098	MOCS1	394.057	2.71958	5.04026	4.65e-07	3.1e-05
		NM_001130158	MYO1B	655.525	2.3059	5.04151	4.62e-07	3.1e-05
		NM_001161819	MYO1B	655.525	2.3059	5.04151	4.62e-07	3.1e-05
		NM_005943	MOCS1	394.041	2.71954	5.04044	4.64e-07	3.1e-05
		NM_001135111	KCNK17	13.2167	5.30604	5.03717	4.72e-07	3.12e-05
		NR_033233	MOCS1	393.65	2.71798	5.03858	4.69e-07	3.12e-05
		NM_020983	ADCY6	470.139	1.86828	5.0329	4.83e-07	3.19e-05
		NM_031460	KCNK17	13.1444	5.30096	5.03177	4.86e-07	3.2e-05
		NM_001130687	GUCY1A3	509.697	2.82414	5.02917	4.93e-07	3.23e-05
		NM_005581	BCAM	6.61515	3.96112	5.0162	5.27e-07	3.44e-05
		NM_000857	GUCY1B3	706.755	3.51757	5.01363	5.34e-07	3.47e-05
		NR_002212	NUDT4P1	336.974	1.92391	5.00724	5.52e-07	3.58e-05
		NM_021137	TNFAIP1	221.483	1.84751	4.98838	6.09e-07	3.92e-05
		NM_001098175	ENTPD1	755.343	2.41599	4.98445	6.21e-07	3.99e-05
		NM_001776	ENTPD1	756.722	2.41734	4.98389	6.23e-07	3.99e-05
		NM_001164178	ENTPD1	755.401	2.41545	4.9823	6.28e-07	4e-05
		NM_001164179	ENTPD1	756.196	2.41618	4.98256	6.27e-07	4e-05
		NM_019094	NUDT4	414.568	1.85213	4.98106	6.32e-07	4.01e-05
		NM_199040	NUDT4	414.568	1.85213	4.98106	6.32e-07	4.01e-05
		NM_001164182	ENTPD1	754.804	2.41353	4.97579	6.5e-07	4.11e-05
		NM_003306	TRPC4	95.8962	3.97319	4.97184	6.63e-07	4.16e-05
		NM_016179	TRPC4	95.8962	3.97319	4.97184	6.63e-07	4.16e-05
		NM_001135955	TRPC4	94.5374	3.9745	4.96714	6.79e-07	4.26e-05
		NM_001164181	ENTPD1	744.66	2.40387	4.96005	7.05e-07	4.4e-05
		NM_001135958	TRPC4	85.4541	3.92757	4.95948	7.07e-07	4.41e-05
		NM_015270	ADCY6	476.696	1.83064	4.95433	7.26e-07	4.52e-05
		NM_001135956	TRPC4	93.0455	3.95637	4.95215	7.34e-07	4.56e-05
		NM_001164183	ENTPD1	742.536	2.39693	4.94755	7.52e-07	4.64e-05
		NM_001164771	SLC7A2	512.088	3.0117	4.94373	7.66e-07	4.69e-05
		NM_003046	SLC7A2	512.037	3.01156	4.94356	7.67e-07	4.69e-05
		NM_001008539	SLC7A2	511.733	3.0104	4.93963	7.83e-07	4.78e-05
		NM_004276	CABP1	8.76017	5.15903	4.93756	7.91e-07	4.82e-05
		NM_001050	SSTR2	56.2209	3.86654	4.93531	8e-07	4.85e-05
		NM_031205	CABP1	9.9567	4.99746	4.9322	8.13e-07	4.92e-05
		NM_001162893	KIAA0040	352.337	2.7436	4.9293	8.25e-07	4.98e-05
		NM_001007097	NTRK2	480.199	3.58851	4.92685	8.36e-07	5.02e-05
		NM_001135957	TRPC4	90.9132	3.94467	4.92614	8.39e-07	5.02e-05
		NM_001162894	KIAA0040	350.541	2.73977	4.92608	8.39e-07	5.02e-05
		NM_014656	KIAA0040	351.291	2.74219	4.92701	8.35e-07	5.02e-05
		NM_000866	HTR1F	125.591	4.67142	4.92209	8.56e-07	5.11e-05
		NM_001162895	KIAA0040	350.202	2.73712	4.91769	8.76e-07	5.2e-05
		NM_174941	CD163L1	24.9703	4.9794	4.91143	9.04e-07	5.36e-05
		NM_006617	NES	108.773	2.39336	4.90626	9.28e-07	5.49e-05
		NM_001142651	NEURL1B	278.613	3.01696	4.90311	9.43e-07	5.57e-05
		NM_021245	MYOZ1	46.0033	4.27482	4.89175	9.99e-07	5.87e-05
		NM_004036	ADCY3	474.901	2.65391	4.87112	1.11e-06	6.43e-05
		NM_016563	RASL12	221.007	2.43347	4.86834	1.13e-06	6.51e-05
		NM_030927	TSPAN14	286.689	2.35902	4.85479	1.21e-06	6.93e-05
		NM_022036	GPRC5C	93.8026	3.70341	4.84931	1.24e-06	7.11e-05
		NM_001244959	FRMD3	21.5868	4.02734	4.84239	1.28e-06	7.34e-05
		NM_001198979	SMAP2	121.533	1.6156	4.83519	1.33e-06	7.6e-05
		NM_005226	S1PR3	276.431	3.12657	4.82849	1.38e-06	7.84e-05
		NM_001128309	TSPAN14	285.24	2.34966	4.82761	1.38e-06	7.86e-05
		NM_001198978	SMAP2	121.278	1.61117	4.82258	1.42e-06	8.02e-05
		NM_001198980	SMAP2	121.193	1.60969	4.81825	1.45e-06	8.17e-05
		NM_001025604	ARRDC2	170.69	2.09382	4.81553	1.47e-06	8.25e-05
		NM_015683	ARRDC2	170.69	2.09382	4.81553	1.47e-06	8.25e-05
		NM_018653	GPRC5C	92.2156	3.69373	4.81025	1.51e-06	8.46e-05
		NM_021116	ADCY1	58.4222	4.53236	4.74788	2.06e-06	0.00011335
		NM_001081676	SCN3A	59.8514	4.31012	4.72553	2.3e-06	0.000123932
		NM_001081677	SCN3A	59.8514	4.31012	4.72553	2.3e-06	0.000123932
		NM_006922	SCN3A	59.8514	4.31012	4.72553	2.3e-06	0.000123932
		NM_005233	EPHA3	348.39	2.7443	4.71769	2.39e-06	0.000128319
		NM_001256570	RXRG	12.4875	4.65114	4.70789	2.5e-06	0.000133889
		NM_001081573	GAB3	90.5036	3.67323	4.69017	2.73e-06	0.000144225
		NM_080612	GAB3	90.5036	3.67323	4.69017	2.73e-06	0.000144225
		NM_006917	RXRG	12.2969	4.63207	4.68538	2.79e-06	0.000147012
		NM_001256571	RXRG	12.1969	4.62781	4.68425	2.81e-06	0.000147551
		NM_018043	ANO1	259.434	3.01239	4.67058	3e-06	0.000155438
		NM_022733	SMAP2	122.185	1.57581	4.66418	3.1e-06	0.000159275
		NM_001201427	DAAM2	413.724	2.70139	4.66262	3.12e-06	0.000159559
		NM_015345	DAAM2	413.724	2.70139	4.66262	3.12e-06	0.000159559
		NM_000616	CD4	179.947	4.4414	4.65743	3.2e-06	0.000163338
		NM_133646	ZAK	1164.58	1.44815	4.6427	3.44e-06	0.000171004
		NM_015234	GPR116	1405.84	3.25448	4.62894	3.68e-06	0.000174443
		NM_001145099	SLC2A6	9.56983	4.60191	4.6265	3.72e-06	0.000175317
		NM_001321	CSRP2	1142.23	2.69413	4.62688	3.71e-06	0.000175317
		NM_017585	SLC2A6	9.56983	4.60191	4.6265	3.72e-06	0.000175317
		NM_001098518	GPR116	1398.72	3.24595	4.62117	3.82e-06	0.000178731
		NM_001195015	CD4	177.467	4.47475	4.61005	4.03e-06	0.000186126
		NM_001195016	CD4	177.467	4.47475	4.61005	4.03e-06	0.000186126
		NM_001195017	CD4	177.467	4.47475	4.61005	4.03e-06	0.000186126
		NM_001244961	FRMD3	19.3864	3.87012	4.60311	4.16e-06	0.000191207
		NM_001195014	CD4	177.58	4.45941	4.59175	4.4e-06	0.000200312
		NM_001130686	GUCY1A3	239.624	2.61415	4.59118	4.41e-06	0.000200534
		NM_001085400	RELL1	810.385	1.99766	4.5908	4.42e-06	0.000200583
		NM_004447	EPS8	1175.36	1.80131	4.58557	4.53e-06	0.000204372
		NM_024734	CLMN	551.211	3.67849	4.57966	4.66e-06	0.000209245
		NM_152400	C4orf32	72.8154	3.36603	4.57338	4.8e-06	0.000214939
		NM_016327	UPB1	10.3084	4.89128	4.56887	4.9e-06	0.000219274
		NM_001013257	BCAM	5.47162	3.67662	4.54726	5.43e-06	0.000239803
		NR_046079	SEMA5B	71.942	4.17016	4.54565	5.48e-06	0.000241136
		NM_001031702	SEMA5B	71.6997	4.16613	4.54115	5.59e-06	0.000244453
		NM_001256346	SEMA5B	71.6997	4.16613	4.54115	5.59e-06	0.000244453
		NM_001256347	SEMA5B	71.6997	4.16613	4.54115	5.59e-06	0.000244453
		NM_001256348	SEMA5B	71.6997	4.16613	4.54115	5.59e-06	0.000244453
		NM_001145945	SLCO1C1	24.4105	4.77046	4.53937	5.64e-06	0.000245404
		NM_001145946	SLCO1C1	24.4105	4.77046	4.53937	5.64e-06	0.000245404
		NM_017435	SLCO1C1	24.4105	4.77046	4.53937	5.64e-06	0.000245404
		NM_003042	SLC6A1	130.065	3.66423	4.53364	5.8e-06	0.000251394
		NM_053025	MYLK	4503.46	1.50066	4.51685	6.28e-06	0.00026573
		NM_053026	MYLK	4503.13	1.50094	4.51744	6.26e-06	0.00026573
		NM_053027	MYLK	4493.13	1.50216	4.51696	6.27e-06	0.00026573
		NM_053028	MYLK	4492.81	1.50244	4.51756	6.26e-06	0.00026573
		NM_002855	PVRL1	41.0783	3.77876	4.51388	6.37e-06	0.000269078
		NM_001113513	ARHGEF7	468.371	2.03662	4.5114	6.44e-06	0.000271395
		NM_003899	ARHGEF7	468.018	2.034	4.50519	6.63e-06	0.000278679
		NM_001145944	SLCO1C1	23.5506	4.73577	4.50399	6.67e-06	0.000279847
		NM_000023	SGCA	77.3303	4.33897	4.4995	6.81e-06	0.000283742
		NM_001204414	TINAGL1	265.633	3.97714	4.48924	7.15e-06	0.000296831
		NM_001204415	TINAGL1	265.573	3.97678	4.4887	7.17e-06	0.000296831
		NM_022164	TINAGL1	265.633	3.97714	4.48924	7.15e-06	0.000296831
		NM_005560	LAMA5	26.0895	3.3107	4.47415	7.67e-06	0.000314995
		NM_001171611	LDB3	34.2848	4.29702	4.45744	8.29e-06	0.000339111
		NM_005780	LHFP	1383.01	1.50857	4.44892	8.63e-06	0.000350834
		NM_000702	ATP1A2	424.843	4.10788	4.44578	8.76e-06	0.000355492
		NM_001080115	LDB3	33.5074	4.27406	4.4357	9.18e-06	0.000372013
		NM_001199649	PTK2	1078.45	1.83494	4.4324	9.32e-06	0.0003767
		NM_153831	PTK2	1078.45	1.83494	4.4324	9.32e-06	0.0003767
		NM_005607	PTK2	1078.1	1.83541	4.43112	9.37e-06	0.000378402
		NM_001048221	DBNDD2	596.884	3.13341	4.41665	1e-05	0.000399912
		NM_001048222	DBNDD2	596.884	3.13341	4.41665	1e-05	0.000399912
		NM_001048223	DBNDD2	596.114	3.13168	4.41496	1.01e-05	0.000399912
		NM_001048224	DBNDD2	596.114	3.13168	4.41496	1.01e-05	0.000399912
		NM_001197139	DBNDD2	596.114	3.13168	4.41496	1.01e-05	0.000399912
		NM_001197140	DBNDD2	596.824	3.13328	4.41652	1e-05	0.000399912
		NM_004077	CS	672.765	1.22044	4.416	1.01e-05	0.000399912
		NM_006636	MTHFD2	1021.57	2.99934	4.41506	1.01e-05	0.000399912
		NR_027405	MTHFD2	1021.57	2.99934	4.41506	1.01e-05	0.000399912
		NM_018478	DBNDD2	596.774	3.13032	4.41296	1.02e-05	0.000402236
		NM_024007	EBF1	1060.4	2.9425	4.40774	1.04e-05	0.000410634
		NM_001048225	DBNDD2	598.222	3.12499	4.4054	1.06e-05	0.000413953
		NM_001048226	DBNDD2	598.222	3.12499	4.4054	1.06e-05	0.000413953
		NM_004710	SYNGR2	77.82	3.54211	4.39942	1.09e-05	0.000423779
		NM_033403	DCLK3	16.2664	4.7757	4.39513	1.11e-05	0.000431056
		NM_133447	AGAP11	204.822	2.34022	4.39446	1.11e-05	0.000431807
		NM_052855	ANKRD40	655.716	0.943056	4.39288	1.12e-05	0.000434376
		NM_019856	MYOM1	115.412	3.63962	4.37769	1.2e-05	0.000462626
		NM_001008711	RBPMS	468.202	1.51536	4.37355	1.22e-05	0.000469597
		NM_001008710	RBPMS	468.083	1.51474	4.3676	1.26e-05	0.00048191
		NR_026695	FGF1	221.091	2.60864	4.35559	1.33e-05	0.000503045
		NR_026696	FGF1	221.091	2.60864	4.35559	1.33e-05	0.000503045
		NM_001122659	EDNRB	277.916	3.16127	4.35389	1.34e-05	0.000506292
		NM_001201397	EDNRB	276.726	3.1635	4.34997	1.36e-05	0.000512858
		NM_000115	EDNRB	275.642	3.15588	4.34664	1.38e-05	0.000519069
		NM_001144934	FGF1	220.776	2.60776	4.34583	1.39e-05	0.000519069
		NM_024322	CENPO	376.08	2.56237	4.33632	1.45e-05	0.000537107
		NM_006867	RBPMS	502.396	1.50946	4.33384	1.47e-05	0.000541813
		NR_027082	SFTA1P	19.9632	3.97865	4.33412	1.46e-05	0.000541813
		NM_001077191	GPBAR1	11.4083	3.95099	4.33014	1.49e-05	0.000548866
		NM_207363	NCKAP5	30.5922	3.67872	4.33024	1.49e-05	0.000548866
		NM_000214	JAG1	1072.23	2.68387	4.32026	1.56e-05	0.00056961
		NM_005019	PDE1A	377.655	2.05052	4.31525	1.59e-05	0.000581958
		NM_000518	HBB	303.918	3.92684	4.31353	1.61e-05	0.000585
		NM_004137	KCNMB1	327.452	3.7539	4.3016	1.7e-05	0.000615855
		NM_006885	ZFHX3	659.459	1.49527	4.28675	1.81e-05	0.000651029
		NR_003284	PA2G4P4	47.5737	1.51924	4.26975	1.96e-05	0.000698325
		NM_005909	MAP1B	3726.07	2.08518	4.26216	2.02e-05	0.000720662
		NM_001164766	ZFHX3	656.165	1.48866	4.2473	2.16e-05	0.000761645
		NR_036551	LOC100131347	124.541	2.95183	4.22402	2.4e-05	0.000831743
		NM_001003683	PDE1A	388.82	1.99233	4.22067	2.44e-05	0.000837852
		NM_002608	PDGFB	35.3214	4.08863	4.21823	2.46e-05	0.00084493
		NM_033016	PDGFB	35.2031	4.08461	4.21375	2.51e-05	0.000860836
		NM_005406	ROCK1	784.741	1.18225	4.20839	2.57e-05	0.000877305
		NM_001135697	SGCA	70.498	4.17458	4.20125	2.65e-05	0.000902215
		NM_001244962	FRMD3	15.4959	3.56598	4.19938	2.68e-05	0.000908649
		NM_015103	PLXND1	45.1442	3.0638	4.19183	2.77e-05	0.000938304
		NM_001107	ACYP1	93.5884	1.64384	4.18535	2.85e-05	0.000963172
		NM_003648	DGKD	66.1698	2.37008	4.18039	2.91e-05	0.000982128
		NM_152879	DGKD	66.1698	2.37008	4.18039	2.91e-05	0.000982128
		NM_001080116	LDB3	33.9527	4.16697	4.17032	3.04e-05	0.00102534
		NM_001206747	CAV2	644.137	1.65588	4.16694	3.09e-05	0.0010382
		NM_001233	CAV2	644.137	1.65588	4.16694	3.09e-05	0.0010382
		NM_015687	FILIP1	481.391	3.33131	4.15988	3.18e-05	0.00106331
		NM_001199803	CENPO	386.854	2.46028	4.14464	3.4e-05	0.00112866
		NM_001001396	ATP2B4	1220.13	1.65566	4.13492	3.55e-05	0.00117477
		NM_001684	ATP2B4	1213.64	1.65693	4.13242	3.59e-05	0.00118629
		NM_001001582	PDE9A	36.2878	3.46833	4.1315	3.6e-05	0.00118691
		NM_001001585	PDE9A	36.2878	3.46833	4.1315	3.6e-05	0.00118691
		NM_002606	PDE9A	36.2878	3.46833	4.1315	3.6e-05	0.00118691
		NM_001001583	PDE9A	36.2286	3.46628	4.12922	3.64e-05	0.00119463
		NM_001001567	PDE9A	36.1852	3.46494	4.12816	3.66e-05	0.00119602
		NM_001001571	PDE9A	36.1852	3.46494	4.12816	3.66e-05	0.00119602
		NM_022765	MICAL1	71.8949	3.01518	4.12749	3.67e-05	0.00119815
		NM_005539	INPP5A	84.1557	1.88444	4.12659	3.68e-05	0.00120012
		NM_001001574	PDE9A	36.126	3.46288	4.12588	3.69e-05	0.00120247
		NM_001001570	PDE9A	35.9287	3.4564	4.11973	3.79e-05	0.00122984
		NM_001001578	PDE9A	35.9287	3.4564	4.11973	3.79e-05	0.00122984
		NM_001159291	MICAL1	70.9166	3.01507	4.11965	3.79e-05	0.00122984
		NM_001001579	PDE9A	35.8695	3.45432	4.11743	3.83e-05	0.00123458
		NM_001198568	ADCY4	31.2014	4.00577	4.11657	3.85e-05	0.00123458
		NM_001206748	CAV2	637.878	1.64889	4.11782	3.82e-05	0.00123458
		NM_198212	CAV2	635.839	1.64448	4.11564	3.86e-05	0.00123462
		NM_001198592	ADCY4	31.1291	4.00317	4.11384	3.89e-05	0.00124151
		NM_139247	ADCY4	31.1291	4.00317	4.11384	3.89e-05	0.00124151
		NM_004621	TRPC6	131.3	3.15009	4.10993	3.96e-05	0.00126135
		NM_012134	LMOD1	1059.32	1.77979	4.10612	4.02e-05	0.00127944
		NM_001184971	PACSIN2	85.2625	2.2872	4.10139	4.11e-05	0.00130011
		NM_005188	CBL	244.665	1.94988	4.09472	4.23e-05	0.0013322
		NM_203488	ACYP1	94.29	1.61942	4.09489	4.22e-05	0.0013322
		NM_024767	DLC1	393.224	2.91715	4.09321	4.25e-05	0.00133948
		NM_001243252	EFHD1	232.871	2.64598	4.09089	4.3e-05	0.00134999
		NM_025202	EFHD1	232.871	2.64598	4.09089	4.3e-05	0.00134999
		NM_001288_2	CLIC1	1952.19	1.34495	4.09018	4.31e-05	0.00135264
		NM_001001581	PDE9A	35.7706	3.44315	4.08679	4.37e-05	0.00136928
		NM_003991	EDNRB	220.842	3.11631	4.0854	4.4e-05	0.00137473
		NM_001001568	PDE9A	35.668	3.43971	4.0834	4.44e-05	0.00138212
		NM_001001584	PDE9A	35.668	3.43971	4.0834	4.44e-05	0.00138212
		NM_182487	OLFML2A	568.26	3.46712	4.07962	4.51e-05	0.0014017
		NM_005025	SERPINI1	346.571	2.75989	4.07545	4.59e-05	0.0014209
		NM_001001569	PDE9A	35.4115	3.43105	4.07483	4.6e-05	0.00142162
		NM_001122752	SERPINI1	346.498	2.75956	4.07496	4.6e-05	0.00142162
		NM_001001576	PDE9A	35.3602	3.4293	4.0731	4.64e-05	0.00143067
		NM_001172896	CAV1	2581.52	1.53096	4.04285	5.28e-05	0.00161805
		NM_001172897	CAV1	2577.85	1.53078	4.04074	5.33e-05	0.00163087
		NM_001111077	EZR	813.805	1.80155	4.03833	5.38e-05	0.00164423
		NM_003379	EZR	813.805	1.80155	4.03833	5.38e-05	0.00164423
		NM_001172895	CAV1	2573.67	1.53038	4.03366	5.49e-05	0.00166754
		NM_001753	CAV1	2573.23	1.53027	4.03353	5.49e-05	0.00166754
		NM_001077194	GPBAR1	10.7788	3.78393	4.01651	5.91e-05	0.00177565
		NM_002481	PPP1R12B	1370.21	1.74223	4.01495	5.95e-05	0.00178555
		NM_015469	NIPSNAP3A	260.451	1.6516	4.01101	6.05e-05	0.00180992
		NM_032103	PPP1R12B	1362.54	1.74901	4.00827	6.12e-05	0.00182802
		NM_001197131	PPP1R12B	1372.37	1.74788	4.0058	6.18e-05	0.00184258
		NM_152280	SYT11	363.072	1.96019	3.99782	6.39e-05	0.00189199
		NM_001160031	FLT1	12.1937	4.3792	3.99553	6.45e-05	0.00190839
		NR_038949	LOC100506195	25.2474	3.23437	3.98007	6.89e-05	0.0020264
		NM_032104	PPP1R12B	1368.77	1.73724	3.97498	7.04e-05	0.00206391
		NM_003803	MYOM1	120.435	3.28337	3.96963	7.2e-05	0.00210864
		NM_005946	MT1A	184.41	2.39533	3.95701	7.59e-05	0.00220957
		NM_003498	SNN	43.9582	2.51349	3.95409	7.68e-05	0.00222765
		NM_005160	ADRBK2	240.455	1.55783	3.94743	7.9e-05	0.0022859
		NM_002558	P2RX1	11.6396	4.17655	3.94081	8.12e-05	0.00234045
		NM_001161363	NPTN	582.122	1.04888	3.92261	8.76e-05	0.00249443
		NM_012428	NPTN	582.122	1.04888	3.92261	8.76e-05	0.00249443
		NM_017607	PPP1R12C	32.0186	1.7294	3.92188	8.79e-05	0.00249949
		NM_173648	CCDC141	26.5031	4.27356	3.91945	8.88e-05	0.00252229
		NM_007229	PACSIN2	83.8367	2.32374	3.91459	9.06e-05	0.00256859
		NM_001161364	NPTN	581.034	1.05012	3.91299	9.12e-05	0.0025805
		NM_017455	NPTN	581.034	1.05012	3.91299	9.12e-05	0.0025805
		NM_170699	GPBAR1	10.6683	3.73052	3.91259	9.13e-05	0.00258228
		NR_030691	ANO1	158.161	2.68286	3.9111	9.19e-05	0.00259196
		NM_001136265	IFFO2	30.6736	2.42194	3.90097	9.58e-05	0.00268625
		NM_025136	OPA3	118.682	1.59587	3.89908	9.66e-05	0.00270132
		NM_001184970	PACSIN2	84.4074	2.31702	3.89426	9.85e-05	0.00273681
		NR_003189	SYS1-DBNDD2	633.707	2.78759	3.88628	0.000101791	0.00282009
		NM_015071	ARHGAP26	375.591	2.12674	3.8716	0.000108121	0.0029696
		NM_001135608	ARHGAP26	375.467	2.12615	3.87048	0.000108619	0.00297757
		NM_007312	HYAL1	9.79062	3.35917	3.86996	0.000108852	0.00298108
		NM_018584	CAMK2N1	241.494	1.95634	3.86874	0.000109398	0.00299318
		NM_005499	UBA2	531.468	1.53653	3.85842	0.00011412	0.00309867
		NM_017551	GRID1	12.5156	3.79706	3.85695	0.000114812	0.00311143
		NM_030915	LBH	805.894	1.354	3.85673	0.000114916	0.00311143
		NR_037658	BLOC1S1-RDH5	172.062	1.40627	3.85624	0.000115143	0.00311462
		NM_015964	TPPP3	286.093	3.43536	3.84965	0.000118287	0.00318761
		NM_016140	TPPP3	286.093	3.43536	3.84965	0.000118287	0.00318761
		NR_003191	GGTA1P	22.9861	4.10213	3.84396	0.000121062	0.00325628
		NM_001025266	C3orf70	364.045	2.33501	3.8394	0.000123335	0.00331118
		NM_001093729	CCDC102B	758.908	2.85002	3.83642	0.000124841	0.00334221
		NR_024441	LOC731779	5.53127	4.17796	3.83056	0.000127851	0.00341039
		NM_001040284	PAPD5	251.247	1.22441	3.82851	0.000128919	0.00343533
		NM_018354	TMEM74B	46.7779	3.53797	3.82817	0.000129101	0.00343697
		NM_002667	PLN	516.834	3.10458	3.8275	0.00012945	0.00344307
		NM_022114	PRDM16	5.16552	3.5755	3.82564	0.000130434	0.00346279
		NM_199454	PRDM16	5.16552	3.5755	3.82564	0.000130434	0.00346279
		NM_001127651	NCF2	25.0331	3.28921	3.82444	0.000131071	0.00347649
		NM_001040285	PAPD5	250.979	1.22357	3.81587	0.000135705	0.00358279
		NM_001001572	PDE9A	34.7353	3.40775	3.81458	0.000136417	0.00358835
		NM_019099	FAM212B	49.6446	2.74189	3.80866	0.000139724	0.00366522
		NM_198926	FAM212B	49.6446	2.74189	3.80866	0.000139724	0.00366522
		NM_001001577	PDE9A	35.3879	3.39736	3.80656	0.000140915	0.00369307
		NM_005686	SOX13	154.717	2.6244	3.79706	0.000146422	0.0038339
		NM_001136219	FCGR2A	43.2324	2.81165	3.7914	0.0001498	0.00390805
		NM_021642	FCGR2A	43.2324	2.81165	3.7914	0.0001498	0.00390805
		NM_001001575	PDE9A	34.3937	3.39139	3.78963	0.000150874	0.00393248
		NM_001001580	PDE9A	34.3424	3.38965	3.78791	0.000151921	0.00395615
		NM_000719	CACNA1C	142.43	2.15051	3.77643	0.000159093	0.00405077
		NM_001129827	CACNA1C	142.43	2.15051	3.77643	0.000159093	0.00405077
		NM_001129829	CACNA1C	142.43	2.15051	3.77643	0.000159093	0.00405077
		NM_001129830	CACNA1C	142.43	2.15051	3.77643	0.000159093	0.00405077
		NM_001129831	CACNA1C	142.43	2.15051	3.77643	0.000159093	0.00405077
		NM_001129832	CACNA1C	142.43	2.15051	3.77643	0.000159093	0.00405077
		NM_001129833	CACNA1C	142.43	2.15051	3.77643	0.000159093	0.00405077
		NM_001129834	CACNA1C	142.43	2.15051	3.77643	0.000159093	0.00405077
		NM_001129835	CACNA1C	142.43	2.15051	3.77643	0.000159093	0.00405077
		NM_001129836	CACNA1C	142.43	2.15051	3.77643	0.000159093	0.00405077
		NM_001129837	CACNA1C	142.43	2.15051	3.77643	0.000159093	0.00405077
		NM_001129838	CACNA1C	142.43	2.15051	3.77643	0.000159093	0.00405077
		NM_001129839	CACNA1C	142.43	2.15051	3.77643	0.000159093	0.00405077
		NM_001129840	CACNA1C	142.43	2.15051	3.77643	0.000159093	0.00405077
		NM_001129841	CACNA1C	142.43	2.15051	3.77643	0.000159093	0.00405077
		NM_001129842	CACNA1C	142.43	2.15051	3.77643	0.000159093	0.00405077
		NM_001129843	CACNA1C	142.43	2.15051	3.77643	0.000159093	0.00405077
		NM_001129844	CACNA1C	142.43	2.15051	3.77643	0.000159093	0.00405077
		NM_001129846	CACNA1C	142.43	2.15051	3.77643	0.000159093	0.00405077
		NM_001167623	CACNA1C	142.43	2.15051	3.77643	0.000159093	0.00405077
		NM_001167624	CACNA1C	142.43	2.15051	3.77643	0.000159093	0.00405077
		NM_001167625	CACNA1C	142.43	2.15051	3.77643	0.000159093	0.00405077
		NM_199460	CACNA1C	142.43	2.15051	3.77643	0.000159093	0.00405077
		NM_000433	NCF2	25.0869	3.25575	3.77494	0.000160049	0.00406789
		NM_001001573	PDE9A	35.1198	3.37613	3.76338	0.00016763	0.00423425
		NM_001190794	NCF2	24.9041	3.24549	3.76147	0.000168919	0.00426092
		NM_004274	AKAP6	125.512	4.08682	3.75743	0.000171668	0.00431719
		NM_001098818	PDE4C	175.41	2.12202	3.75487	0.000173433	0.00435011
		NR_040546	PDE4C	175.41	2.12202	3.75487	0.000173433	0.00435011
		NM_001243197	IQSEC2	20.6117	2.77396	3.75296	0.000174762	0.0043796
		NM_020433	JPH2	93.3939	3.65327	3.74862	0.000177808	0.00444815
		NM_001615	ACTG2	1051.95	2.89356	3.7484	0.000177968	0.00444826
		NM_001199893	ACTG2	1045.51	2.89192	3.74762	0.00017852	0.00445817
		NM_001200	BMP2	54.467	2.29496	3.74282	0.000181969	0.00453244
		NR_045211	GGTA1P	20.3922	3.99054	3.73505	0.000187681	0.00464238
		NM_000035	ALDOB	7.66863	4.0974	3.72825	0.000192812	0.00473249
		NM_021020	LZTS1	88.2208	2.56262	3.72838	0.000192718	0.00473249
		NM_001220491	CDH13	67.3276	2.78624	3.72774	0.000193204	0.00473398
		NM_001220492	CDH13	67.3276	2.78624	3.72774	0.000193204	0.00473398
		NM_001190996	ARPC1A	961.535	1.93052	3.72386	0.000196199	0.00479096
		NM_006409	ARPC1A	961.535	1.93052	3.72386	0.000196199	0.00479096
		NM_139241	FGD4	410.422	1.92265	3.72086	0.000198548	0.00483184
		NM_001190789	NCF2	24.2242	3.20722	3.71257	0.000205163	0.00496364
		NM_000923	PDE4C	175.801	2.10818	3.71073	0.000206663	0.00499535
		NM_014689	DOCK10	265.514	1.75526	3.71021	0.000207087	0.00500138
		NM_001005783	HAO2	8.47672	4.08085	3.70811	0.000208813	0.00503881
		NM_001098819	PDE4C	175.997	2.10674	3.70534	0.000211104	0.00508965
		NM_004350	RUNX3	9.7901	3.78344	3.70014	0.000215481	0.00517352
		NM_001127496	SPRY4	341.845	1.94137	3.68953	0.000224667	0.00536884
		NM_005921	MAP3K1	204.644	1.55093	3.68945	0.000224741	0.00536884
		NM_030964	SPRY4	341.845	1.94137	3.68953	0.000224667	0.00536884
		NM_001835	CLTCL1	72.071	2.577	3.68701	0.000226904	0.00541148
		NM_002537	OAZ2	840.466	2.18086	3.67633	0.00023661	0.00560558
		NM_001164832	FXYD6	1443.79	1.99301	3.66365	0.000248645	0.00584403
		NM_001164836	FXYD6	1443.79	1.99301	3.66365	0.000248645	0.00584403
		NM_001164837	FXYD6	1443.73	1.99292	3.66337	0.000248921	0.00584403
		NM_022003	FXYD6	1443.73	1.99292	3.66337	0.000248921	0.00584403
		NM_001164831	FXYD6	1443.24	1.99267	3.66283	0.000249445	0.00584673
		NM_007098	CLTCL1	74.6765	2.5748	3.66231	0.000249952	0.00585383
		NM_018460	ARHGAP15	216.375	3.44589	3.66179	0.000250457	0.00586086
		NM_000929	PLA2G5	458.48	2.73057	3.64363	0.000268822	0.00619192
		NM_031418	ANO3	9.92204	4.00954	3.63353	0.000279566	0.0063956
		NM_001408	CELSR2	26.5645	2.55629	3.6326	0.000280583	0.00641066
		NM_003179	SYP	7.93451	3.80739	3.62977	0.000283679	0.00646901
		NM_002527	NTF3	52.0294	3.61908	3.62552	0.000288378	0.00655528
		NM_000014	A2M	7872.83	1.93428	3.62134	0.000293082	0.00665164
		NM_001146	ANGPT1	345.041	1.57129	3.61966	0.000294995	0.00668445
		NM_001199859	ANGPT1	345.041	1.57129	3.61966	0.000294995	0.00668445
		NM_030755	TMX1	434.555	1.19161	3.6175	0.000297457	0.00672427
		NM_001031680	RUNX3	10.3764	3.57844	3.61293	0.000302752	0.00682778
		NM_001199290	PHOSPHO2-KLHL23	242.414	2.84767	3.61097	0.000305051	0.00686881
		NM_016527	HAO2	7.49858	3.97182	3.60384	0.000313549	0.0070466
		NR_028502	MIR22HG	310.47	0.939832	3.60291	0.00031468	0.0070634
		NM_153283	HYAL1	7.09663	3.22813	3.60083	0.000317198	0.00710321
		NM_006143	GPR19	6.59799	3.96438	3.60056	0.000317528	0.00710503
		NM_001032726	RAB41	7.80227	3.11457	3.59784	0.000320876	0.00717434
		NM_001220488	CDH13	298.487	2.56767	3.57989	0.000343737	0.00763775
		NM_001257	CDH13	298.487	2.56767	3.57989	0.000343737	0.00763775
		NM_016272	TOB2	439.18	1.50126	3.57926	0.000344573	0.00765038
		NM_001256585	MGLL	131.05	3.04901	3.57752	0.000346869	0.00768941
		NM_007283	MGLL	131.05	3.04901	3.57752	0.000346869	0.00768941
		NM_144651	PXDNL	12.0469	3.82883	3.5765	0.000348222	0.00771345
		NM_001159322	PLA2G4C	136.406	2.09321	3.57051	0.00035629	0.00787387
		NM_001159323	PLA2G4C	136.406	2.09321	3.57051	0.00035629	0.00787387
		NM_003706	PLA2G4C	136.406	2.09321	3.57051	0.00035629	0.00787387
		NM_001003794	MGLL	130.057	3.03879	3.56551	0.000363155	0.00801321
		NM_153285	HYAL1	6.8401	3.18654	3.56182	0.000368294	0.00811409
		NM_002158	FOXN2	217.185	1.54999	3.55739	0.00037456	0.00822859
		NR_034091	LOC100129046	6.45	3.63662	3.55755	0.000374324	0.00822859
		NM_012310	KIF4A	29.7267	3.37333	3.55642	0.000375938	0.00825075
		NM_000078	CETP	11.0478	3.75352	3.55531	0.000377528	0.0082793
		NM_021914	CFL2	324.378	1.79229	3.55226	0.000381943	0.00836329
		NM_000072	CD36	432.482	3.86146	3.55126	0.000383387	0.00838849
		NM_001243645	CFL2	324.298	1.79214	3.55037	0.000384685	0.00839763
		NM_138638	CFL2	324.298	1.79214	3.55037	0.000384685	0.00839763
		NM_001001547	CD36	430.825	3.85928	3.54936	0.000386174	0.0084173
		NM_207481	NCKAP5	19.9052	3.10503	3.54581	0.000391401	0.00850533
		NM_001127443	CD36	422.395	3.85432	3.54534	0.000392103	0.00850766
		NM_001127444	CD36	422.395	3.85432	3.54534	0.000392103	0.00850766
		NM_001220490	CDH13	293.629	2.55449	3.54429	0.000393665	0.00852861
		NR_028130	CFL2	322.178	1.79393	3.54309	0.000395474	0.00854195
		NM_001220489	CDH13	295.978	2.55584	3.53579	0.00040655	0.00875909
		NM_000965	RARB	480.855	1.66636	3.53477	0.000408132	0.00876245
		NM_001102654	NTF3	61.0942	3.44102	3.53005	0.000415478	0.00890678
		NM_007124	UTRN	1451.94	1.25672	3.5214	0.000429269	0.00914761
		NM_015985	ANGPT4	8.38445	3.46663	3.51728	0.000435986	0.009269
		NM_001143820	ETS1	333.874	2.09377	3.51645	0.000437364	0.00928554
		NM_007350	PHLDA1	2185.96	1.55502	3.51596	0.000438161	0.00929558
		NM_001199642	ADCY5	84.7316	2.29833	3.51121	0.000446067	0.0094423
		NM_183357	ADCY5	84.7316	2.29833	3.51121	0.000446067	0.0094423
		NM_001145303	TMC4	37.3133	2.90679	3.50211	0.000461593	0.00972779
		NM_144686	TMC4	37.3133	2.90679	3.50211	0.000461593	0.00972779
		NM_001175	ARHGDIB	1948.74	2.25041	3.49326	0.000477165	0.00997515
		NM_006829	C10orf116	2088.38	2.67411	3.49113	0.000480978	0.0100329
		NM_016152	RARB	440.716	1.65906	3.49143	0.00048044	0.0100329
		NM_001001548	CD36	525.574	3.7981	3.48124	0.000499096	0.010358
		NM_001168325	TESC	27.4074	3.40177	3.47912	0.000503062	0.0104101
		NM_017899	TESC	27.4074	3.40177	3.47912	0.000503062	0.0104101
		NM_018112	TMEM38B	99.8798	2.97571	3.47943	0.00050249	0.0104101
		NR_031766	TESC	27.4074	3.40177	3.47912	0.000503062	0.0104101
		NM_014431	KIAA1274	28.7596	3.05454	3.47707	0.000506933	0.0104826
		NM_144711	KLHL23	241.161	2.84216	3.47495	0.000510942	0.0105426
		NR_029193	LOC100287216	9.86577	2.946	3.47303	0.000514611	0.0106107
		NM_001144935	FGF1	218.141	2.53302	3.47159	0.000517388	0.0106449
		NM_198576	AGRN	12.2591	2.4136	3.46613	0.000528004	0.0108245
		NM_015500	C2CD2	130.261	1.24656	3.46487	0.000530483	0.0108597
		NM_001160030	FLT1	20.647	3.68004	3.45642	0.000547394	0.011166
		NR_038266	MYLK-AS1	324.782	1.27885	3.45309	0.000554213	0.011297
		NM_199050	C2CD2	130.217	1.243	3.44962	0.000561374	0.0114186
		NM_033159	HYAL1	7.83255	3.1184	3.44719	0.00056646	0.0114992
		NM_153282	HYAL1	7.83255	3.1184	3.44719	0.00056646	0.0114992
		NM_178859	OSTBETA	28.0935	2.08418	3.44715	0.000566542	0.0114992
		NM_000855	GUCY1A2	286.528	3.08336	3.44639	0.000568136	0.0115152
		NM_001256424	GUCY1A2	286.528	3.08336	3.44639	0.000568136	0.0115152
		NM_175913	JPH2	12.6263	3.52459	3.44254	0.000576272	0.0116553
		NM_001005404	YPEL2	215.918	1.09379	3.43445	0.000593766	0.0119669
		NM_001144892	FGF1	214.91	2.50866	3.43283	0.000597313	0.0120299
		NM_033137	FGF1	214.825	2.5081	3.43228	0.000598532	0.0120411
		NR_039850	MIR4701	7.94566	2.64227	3.43216	0.000598799	0.0120411
		NM_033136	FGF1	215.096	2.50773	3.43102	0.000601306	0.0120763
		NM_000800	FGF1	215.109	2.50776	3.43083	0.000601736	0.0120765
		NM_001024845	SLC6A9	14.6235	2.843	3.41123	0.000646699	0.012826
		NR_028131	CFL2	311.929	1.76843	3.41137	0.000646378	0.012826
		NM_024490	ATP10A	97.4728	1.86774	3.409	0.00065201	0.0129224
		NM_020404	CD248	87.6173	2.11413	3.40686	0.000657149	0.0130152
		NM_006934	SLC6A9	14.5051	2.83265	3.40112	0.000671096	0.0131977
		NM_201649	SLC6A9	14.5051	2.83265	3.40112	0.000671096	0.0131977
		NM_012112	TPX2	8.77909	3.35033	3.39611	0.000683504	0.0133668
		NM_001145044	SLCO3A1	303.821	1.64935	3.39449	0.000687561	0.0134133
		NM_203447	DOCK8	72.2472	2.87421	3.39357	0.000689871	0.0134492
		NM_002444	MSN	2499.46	1.16856	3.39313	0.000690998	0.013462
		NM_014601	EHD2	445.107	1.51697	3.392	0.000693853	0.0135084
		NR_037656	BLOC1S1	145.286	1.27893	3.39005	0.00069881	0.0135957
		NM_004700	KCNQ4	8.18655	3.44017	3.38816	0.00070363	0.0136616
		NM_172163	KCNQ4	8.18655	3.44017	3.38816	0.00070363	0.0136616
		NM_080671	KCNE4	427.17	1.97386	3.38773	0.000704741	0.0136739
		NM_002805	PSMC5	954.024	0.856656	3.38362	0.000715379	0.0138709
		NM_001190458	DOCK8	71.8921	2.86659	3.38267	0.000717845	0.0138999
		NM_001193536	DOCK8	71.8921	2.86659	3.38267	0.000717845	0.0138999
		NR_028503	MIR22HG	277.31	0.928821	3.38238	0.000718619	0.0139009
		NM_001113512	ARHGEF7	90.2302	2.25276	3.38038	0.000723869	0.0139787
		NM_001134476	LRRC8B	78.4368	2.16027	3.37812	0.000729831	0.0140843
		NM_021979	HSPA2	62.3611	2.15805	3.37767	0.000731025	0.0140978
		NM_003966	SEMA5A	811.144	1.86476	3.3696	0.000752784	0.014401
		NM_001199163	PSMC5	960.046	0.855837	3.36937	0.000753401	0.0144032
		NM_001113511	ARHGEF7	90.3083	2.24701	3.36778	0.000757747	0.0144285
		NM_145735	ARHGEF7	90.3083	2.24701	3.36778	0.000757747	0.0144285
		NM_016312	WBP11	311.513	1.34218	3.36235	0.00077283	0.0146937
		NM_006366	CAP2	471.194	1.53879	3.35763	0.000786139	0.0149293
		NM_001487	BLOC1S1	150.69	1.27603	3.35296	0.000799514	0.0151632
		NM_015350	LRRC8B	81.3515	2.09034	3.35273	0.0008002	0.0151662
		NM_022135	POPDC2	194.961	1.88419	3.35249	0.000800894	0.0151693
		NM_014181	LGALSL	244.453	2.50119	3.34013	0.000837385	0.0157977
		NR_037655	BLOC1S1	150.265	1.26961	3.33826	0.000843049	0.0158941
		NM_032943	SYTL2	468.67	1.2594	3.33522	0.000852321	0.0160219
		NM_032023	RASSF4	134.417	2.53066	3.33447	0.000854611	0.0160486
		NM_000724	CACNB2	304.024	1.75787	3.33379	0.000856715	0.0160776
		NM_001162951	SYTL2	468.223	1.25429	3.32077	0.00089768	0.0167584
		NM_001162953	SYTL2	468.223	1.25429	3.32077	0.00089768	0.0167584
		NM_030968	C1QTNF1	187.213	1.86751	3.31818	0.000906057	0.0169038
		NM_032758	PHF5A	104.192	1.46747	3.31627	0.000912277	0.0170088
		NM_024781	CCDC102B	754.03	2.74763	3.31488	0.000916838	0.0170827
		NM_001255976	PMEPA1	374.271	1.43266	3.31162	0.000927566	0.0172601
		NM_000022	ADA	22.4556	2.17763	3.3106	0.000930965	0.0173121
		NM_199169	PMEPA1	373.611	1.43068	3.30983	0.000933516	0.0173226
		NM_199170	PMEPA1	373.611	1.43068	3.30983	0.000933516	0.0173226
		NM_199171	PMEPA1	373.796	1.42894	3.3102	0.000932303	0.0173226
		NM_020182	PMEPA1	373.721	1.42951	3.30581	0.000947028	0.0174736
		NM_201590	CACNB2	301.274	1.74689	3.30416	0.000952623	0.0175551
		NM_013262	MYLIP	518.409	1.30697	3.30328	0.000955596	0.0175848
		NM_005238	ETS1	333.656	2.07962	3.3013	0.000962376	0.0176553
		NM_198594	C1QTNF1	185.861	1.85674	3.30046	0.00096526	0.0176968
		NM_173812	DPY19L2	143.24	1.7804	3.29905	0.000970125	0.0177575
		NM_001162422	ETS1	329.041	2.07075	3.28575	0.00101712	0.0184702
		NM_014240	LIMD1	36.6275	2.02665	3.28478	0.00102061	0.0185217
		NM_201570	CACNB2	301.343	1.74323	3.28167	0.00103193	0.0187153
		NM_053031	MYLK	2944.63	1.23849	3.27864	0.00104308	0.0188698
		NM_053032	MYLK	2944.63	1.23849	3.27864	0.00104308	0.0188698
		NM_178043	LARP1B	95.5386	1.47367	3.27137	0.00107028	0.0192522
		NM_001024858	SPTB	35.4562	2.99896	3.27089	0.00107209	0.0192721
		NM_001167945	CACNB2	303.8	1.72601	3.27055	0.0010734	0.0192721
		NM_201572	CACNB2	303.8	1.72601	3.27055	0.0010734	0.0192721
		NM_018440	PAG1	489.109	1.85315	3.26952	0.00107728	0.0192819
		NM_201593	CACNB2	303.448	1.72934	3.26966	0.00107676	0.0192819
		NM_201597	CACNB2	303.448	1.72934	3.26966	0.00107676	0.0192819
		NM_001143942	RBM24	27.6624	3.136	3.26642	0.00108918	0.0194404
		NM_012156	EPB41L1	142.419	1.82301	3.26614	0.00109025	0.0194404
		NM_177996	EPB41L1	142.419	1.82301	3.26614	0.00109025	0.0194404
		NM_182643	DLC1	1282.3	1.4493	3.26637	0.00108938	0.0194404
		NM_006912	RIT1	270.287	0.97556	3.26453	0.00109648	0.0195195
		NM_001143827	MAPRE2	1201.49	1.36684	3.26383	0.00109916	0.0195384
		NM_198593	C1QTNF1	186.265	1.85203	3.26319	0.00110164	0.0195704
		NM_001143826	MAPRE2	1200.92	1.36626	3.26246	0.0011045	0.0195969
		NM_001142886	EPHX3	9.29471	2.28262	3.26195	0.00110648	0.0196013
		NM_024794	EPHX3	9.29471	2.28262	3.26195	0.00110648	0.0196013
		NM_001160331	NFASC	410.156	2.44013	3.26126	0.00110919	0.0196192
		NM_001160332	NFASC	410.156	2.44013	3.26126	0.00110919	0.0196192
		NM_001143941	RBM24	27.5441	3.13049	3.26021	0.00111332	0.0196679
		NM_153020	RBM24	27.5441	3.13049	3.26021	0.00111332	0.0196679
		NM_015090	NFASC	409.965	2.43933	3.25988	0.00111461	0.0196786
		NM_201571	CACNB2	305.566	1.72333	3.25943	0.00111637	0.0196976
		NM_201596	CACNB2	305.215	1.72663	3.25847	0.00112016	0.0197521
		NM_001005388	NFASC	411.787	2.44404	3.25779	0.00112282	0.0197869
		NM_130445	COL18A1	568.486	1.88187	3.25375	0.00113891	0.0200211
		NM_012338	TSPAN12	59.2088	2.95813	3.25174	0.001147	0.0200894
		NM_030582	COL18A1	568.584	1.87922	3.24676	0.00116728	0.0203197
		NR_046177	MAPRE2	1201.82	1.36101	3.24418	0.0011779	0.0204678
		NM_031847	MAP2	368.849	1.58661	3.23556	0.00121405	0.0209559
		NM_015341	NCAPH	10.3525	3.53652	3.23509	0.00121606	0.0209586
		NM_031845	MAP2	368.797	1.58633	3.23501	0.00121638	0.0209586
		NM_145695	DGKB	10.5248	3.53445	3.23262	0.0012266	0.0210418
		NM_003840	TNFRSF10D	164.061	1.64723	3.23052	0.00123567	0.0211632
		NM_014268	MAPRE2	1216.31	1.35847	3.22355	0.00126611	0.0216069
		NM_002417	MKI67	11.6502	3.4333	3.21975	0.00128304	0.0218567
		NM_002508	NID1	921.033	1.39582	3.21794	0.00129116	0.0219574
		NM_016558	SCAND1	18.4074	2.34614	3.21647	0.00129779	0.0220358
		NM_001256420	MAPRE2	1208.47	1.35481	3.21405	0.00130876	0.0221649
		NM_005717	ARPC5	1307.72	1.19571	3.21179	0.00131912	0.0222856
		NM_000885	ITGA4	200.14	2.74361	3.20877	0.00133306	0.0224416
		NM_014424	HSPB7	25.0039	2.95917	3.20815	0.00133594	0.0224637
		NM_025092	ATHL1	75.1976	2.13336	3.20336	0.00135835	0.0228004
		NM_000921	PDE3A	298.406	2.1713	3.2027	0.00136143	0.0228387
		NM_001146216	TACC1	2332.25	1.25721	3.20158	0.00136675	0.022901
		NM_152724	RSU1	1690.14	1.31919	3.19784	0.00138459	0.0231188
		NR_037657	BLOC1S1	122.402	1.2478	3.19509	0.00139787	0.0233134
		NM_012425	RSU1	1692.2	1.31887	3.19355	0.00140533	0.0234241
		NM_001184966	WDR44	118.907	1.49111	3.19315	0.00140732	0.0234436
		NM_001100167	MRVI1	1115.56	1.49621	3.19119	0.0014169	0.0235484
		NM_005222	DLX6	3.73658	3.1145	3.18754	0.00143489	0.0238149
		NM_001205315	STEAP4	317.516	2.8805	3.1846	0.00144953	0.0239931
		NM_024636	STEAP4	317.516	2.8805	3.1846	0.00144953	0.0239931
		NM_016113	TRPV2	139.304	2.1493	3.18409	0.00145212	0.0240082
		NM_001039538	MAP2	373.462	1.56236	3.1801	0.00147225	0.0242859
		NM_001098479	HLA-F	295.543	1.8022	3.18009	0.00147231	0.0242859
		NM_130385	MRVI1	1116.1	1.49213	3.17967	0.00147442	0.0243067
		NM_001100163	MRVI1	1117.51	1.4924	3.17933	0.00147616	0.0243214
		NM_022648	TNS1	1619.67	1.75219	3.17809	0.00148251	0.0243979
		NM_001047434	DPH3	259.5	1.24409	3.17287	0.00150938	0.0247766
		NM_001098579	MRVI1	1109.24	1.48858	3.17256	0.00151099	0.0247766
		NM_006226	PLCL1	98.0727	2.21133	3.17251	0.0015113	0.0247766
		NM_206831	DPH3	259.5	1.24409	3.17287	0.00150938	0.0247766
		NM_001251882	VIPR1	4.06803	3.5099	3.17096	0.00151934	0.0248043
		NM_001251883	VIPR1	4.06803	3.5099	3.17096	0.00151934	0.0248043
		NM_001251884	VIPR1	4.06803	3.5099	3.17096	0.00151934	0.0248043
		NM_001251885	VIPR1	4.06803	3.5099	3.17096	0.00151934	0.0248043
		NM_004624	VIPR1	4.06803	3.5099	3.17096	0.00151934	0.0248043
		NM_194272	RBPMS2	29.2738	2.40798	3.17133	0.00151745	0.0248043
		NM_001206881	MRVI1	1113.24	1.49058	3.1708	0.00152022	0.0248046
		NM_001199847	SMURF1	191.942	1.65961	3.16816	0.00153405	0.0249449
		NM_020429	SMURF1	191.942	1.65961	3.16816	0.00153405	0.0249449
		NM_181349	SMURF1	191.942	1.65961	3.16816	0.00153405	0.0249449
		NM_001206880	MRVI1	1109.32	1.49064	3.16754	0.00153734	0.0249842
		NM_001141945	ACTA2	19405.1	1.08964	3.16324	0.00156021	0.0252984
		NM_001613	ACTA2	19404.8	1.08996	3.16339	0.00155942	0.0252984
		NM_001184965	WDR44	121.229	1.46626	3.1567	0.00159563	0.025698
		NM_019045	WDR44	121.229	1.46626	3.1567	0.00159563	0.025698
		NM_012121	CDC42EP4	109.018	2.32369	3.15632	0.00159773	0.0257174
		NM_001205316	STEAP4	291.38	2.84334	3.15175	0.00162295	0.0260793
		NM_001105530	CAP1	2434.99	0.832731	3.14967	0.00163453	0.0262339
		NM_001169122	AFF2	6.71652	2.71381	3.14806	0.00164357	0.0262339
		NM_001169123	AFF2	6.71652	2.71381	3.14806	0.00164357	0.0262339
		NM_001169124	AFF2	6.71652	2.71381	3.14806	0.00164357	0.0262339
		NM_001169125	AFF2	6.71652	2.71381	3.14806	0.00164357	0.0262339
		NM_002025	AFF2	6.71652	2.71381	3.14806	0.00164357	0.0262339
		NM_005920	MEF2D	146.05	1.46504	3.14927	0.00163678	0.0262339
		NM_006367	CAP1	2434.99	0.832731	3.14967	0.00163453	0.0262339
		NM_206927	SYTL2	442.866	1.22043	3.1422	0.00167683	0.0267052
		NM_206928	SYTL2	442.866	1.22043	3.1422	0.00167683	0.0267052
		NM_033138	CALD1	9627.24	0.689289	3.13902	0.00169513	0.0269217
		NM_018842	BAIAP2L1	19.3556	2.26485	3.1369	0.00170743	0.027072
		NM_001195200	CCDC107	84.334	1.80088	3.13633	0.00171076	0.0270948
		NM_174923	CCDC107	84.334	1.80088	3.13633	0.00171076	0.0270948
		NM_001185022	CLDN7	12.1836	2.13948	3.1319	0.00173678	0.0274235
		NM_001185023	CLDN7	12.1836	2.13948	3.1319	0.00173678	0.0274235
		NM_001195201	CCDC107	84.2025	1.79793	3.13133	0.00174014	0.0274235
		NM_001195217	CCDC107	84.2025	1.79793	3.13133	0.00174014	0.0274235
		NM_001307	CLDN7	12.1836	2.13948	3.1319	0.00173678	0.0274235
		NM_152628	SNX31	14.9591	3.36575	3.12974	0.00174961	0.0275576
		NM_182798	EGFLAM	469.391	2.09498	3.12671	0.00176774	0.0278278
		NM_001033677	CABP1	4.66034	3.46163	3.12405	0.00178378	0.0280494
		NM_152403	EGFLAM	475.778	2.09446	3.12171	0.00179804	0.0282427
		NM_031892	SH3KBP1	150.115	1.20461	3.11998	0.00180862	0.0283622
		NM_001205301	EGFLAM	476.613	2.09178	3.11796	0.00182109	0.0285264
		NM_001024666	SH3KBP1	150.071	1.1997	3.11426	0.00184405	0.028823
		NM_032818	C9orf100	103.055	1.69898	3.10721	0.0018886	0.0294711
		NM_001172698	PPARGC1B	41.6561	2.64971	3.09542	0.00196533	0.0303539
		NM_001172699	PPARGC1B	41.6561	2.64971	3.09542	0.00196533	0.0303539
		NM_133263	PPARGC1B	41.6561	2.64971	3.09542	0.00196533	0.0303539
		NM_017715	ZNF3	147.992	0.955309	3.09492	0.00196865	0.0303724
		NM_001033553	SPECC1	391.059	1.32715	3.09306	0.00198101	0.0304646
		NM_001243439	SPECC1	391.059	1.32715	3.09306	0.00198101	0.0304646
		NM_004080	DGKB	14.7735	2.59409	3.08793	0.00201559	0.0309132
		NM_004815	ARHGAP29	197.204	1.74618	3.08768	0.00201727	0.0309225
		NM_001145199	C12orf75	72.6814	2.11935	3.08648	0.00202541	0.0310306
		NM_199320	PHF17	842.905	1.34714	3.08144	0.00206003	0.0315104
		NM_002185	IL7R	17.396	3.16346	3.08095	0.00206339	0.0315227
		NM_006283	TACC1	2262.58	1.21605	3.08085	0.00206414	0.0315227
		NM_001312	CRIP2	236.977	2.65331	3.07739	0.00208823	0.0318566
		NM_005475	SH2B3	132.105	2.30998	3.07516	0.00210387	0.032027
		NM_001143915	FAM76A	718.88	0.762132	3.07456	0.00210816	0.0320412
		NM_001143912	FAM76A	719.039	0.761877	3.07183	0.00212752	0.0322498
		NM_001143913	FAM76A	719.039	0.761877	3.07183	0.00212752	0.0322498
		NM_005603	ATP8B1	125.07	1.47185	3.07201	0.00212626	0.0322498
		NM_001143914	FAM76A	718.987	0.761678	3.07062	0.00213612	0.0323287
		NM_152660	FAM76A	718.987	0.761678	3.07062	0.00213612	0.0323287
		NM_031305	ARHGAP24	301.035	1.6568	3.07017	0.00213934	0.0323604
		NM_213606	SLC16A12	7.53741	2.54678	3.06617	0.00216819	0.0327621
		NM_001244683	PDE3A	292.308	2.13219	3.06492	0.00217726	0.0328818
		NM_032379	SYTL2	405.593	1.20053	3.06368	0.00218631	0.0329798
		NM_033157	CALD1	8719.91	0.690143	3.05583	0.00224442	0.0338247
		NM_001011546	DSTN	2538.06	1.47331	3.05499	0.00225068	0.0338495
		NM_001042646	TRAK1	258.203	2.0339	3.05226	0.00227122	0.0341386
		NM_006870	DSTN	2534.06	1.47435	3.05167	0.00227571	0.0341882
		NM_014957	DENND3	80.1421	2.84373	3.04833	0.00230121	0.0345531
		NM_206930	SYTL2	413.885	1.20017	3.0438	0.00233612	0.0350223
		NM_005651	TDO2	372.435	2.99607	3.03951	0.00236963	0.0355059
		NM_206929	SYTL2	416.272	1.19617	3.03754	0.00238516	0.0357055
		NM_031455	CCDC3	259.754	2.12969	3.03637	0.00239442	0.0357092
		NM_201568	SMG7	310.458	1.58881	3.03352	0.00241722	0.0360304
		NM_001243254	DENND5A	319.55	1.48006	3.03289	0.0024222	0.0360671
		NM_015213	DENND5A	319.55	1.48006	3.03289	0.0024222	0.0360671
		NM_015236	LPHN3	78.2669	2.92488	3.02995	0.00244594	0.0363827
		NM_007014	WWP2	104.335	1.82386	3.0291	0.00245284	0.0364475
		NM_001243474	STARD13	36.1186	2.21308	3.02893	0.00245425	0.0364494
		NM_001162952	SYTL2	416.618	1.19387	3.02874	0.00245579	0.0364512
		NM_004342	CALD1	8688.42	0.683257	3.0286	0.00245691	0.0364512
		NM_001040031	CD37	10.7503	1.6232	3.02783	0.00246319	0.0365064
		NM_001774	CD37	10.7503	1.6232	3.02783	0.00246319	0.0365064
		NM_182801	EGFLAM	411.201	2.00184	3.02356	0.00249816	0.0369482
		NM_001174061	SMG7	311.066	1.58488	3.02233	0.00250834	0.0370796
		NM_173156	SMG7	310.993	1.58441	3.02148	0.00251543	0.0371269
		NM_001008712	RBPMS	225.543	1.13762	3.01731	0.0025503	0.0375835
		NM_001142286	SMC6	264.127	1.21945	3.01733	0.0025501	0.0375835
		NM_024624	SMC6	264.127	1.21945	3.01733	0.0025501	0.0375835
		NM_000314	PTEN	3386.74	1.173	3.01443	0.00257465	0.0378255
		NM_003944	SELENBP1	628.164	1.56751	3.01445	0.0025745	0.0378255
		NM_001204492	CAMK2G	210.715	1.54303	3.01236	0.00259226	0.0379134
		NM_001222	CAMK2G	210.715	1.54303	3.01236	0.00259226	0.0379134
		NM_014722	FAM65B	62.0408	2.32812	3.01312	0.00258576	0.0379134
		NM_172169	CAMK2G	210.715	1.54303	3.01236	0.00259226	0.0379134
		NM_172170	CAMK2G	210.715	1.54303	3.01236	0.00259226	0.0379134
		NM_172171	CAMK2G	210.775	1.5436	3.01342	0.00258321	0.0379134
		NM_172173	CAMK2G	210.715	1.54303	3.01236	0.00259226	0.0379134
		NM_001042669	ARHGAP24	316.846	1.62902	3.01194	0.00259584	0.0379222
		NM_003370	VASP	62.6481	1.80037	3.01179	0.00259714	0.0379222
		NM_052966	FAM129A	214.079	2.19043	3.00916	0.00261973	0.0382038
		NR_040248	ZEB2-AS1	32.9242	2.00929	2.99906	0.00270815	0.0393125
		NM_018950	HLA-F	278.849	1.93417	2.99697	0.00272677	0.0395327
		NM_001752	CAT	616.826	1.29882	2.98964	0.00279308	0.0403713
		NR_038975	MIR181A2HG	13.7064	2.58691	2.98534	0.00283262	0.0409014
		NM_001122824	TACC1	2089.24	1.20089	2.98389	0.0028461	0.0410755
		NM_001098478	HLA-F	252.831	1.93103	2.98129	0.00287039	0.0413634
		NM_004622	TSN	498.367	1.12622	2.97809	0.0029005	0.0417343
		NM_033139	CALD1	7684.71	0.631422	2.97747	0.00290638	0.0417978
		NM_005674	ZNF239	59.0462	2.63436	2.97491	0.00293076	0.0420428
		NM_013272	SLCO3A1	606.058	1.34494	2.97264	0.00295254	0.0422916
		NM_017810	ZNF434	133.278	1.2722	2.96694	0.00300775	0.0429107
		NM_003102	SOD3	12.4554	2.07915	2.9658	0.00301897	0.0430493
		NM_001099283	ZNF239	58.496	2.63367	2.96415	0.00303516	0.0432586
		NM_001145966	MKI67	9.73929	3.18528	2.96002	0.0030762	0.0436478
		NM_001164239_1	DHX16	191.875	1.52637	2.95856	0.0030908	0.0437433
		NM_001025616	ARHGAP24	313.69	1.59044	2.95635	0.00311302	0.0437863
		NM_014048	MKL2	326.577	1.55402	2.95585	0.0031181	0.0437863
		NR_026570	MAPRE2	1022.76	1.42577	2.95286	0.0031485	0.044062
		NM_001001996	GPM6B	85.5259	2.57777	2.95214	0.00315584	0.0441217
		NM_005278	GPM6B	85.5259	2.57777	2.95214	0.00315584	0.0441217
		NM_001099282	ZNF239	58.9707	2.60341	2.94993	0.00317849	0.0442654
		NM_001099284	ZNF239	58.9707	2.60341	2.94993	0.00317849	0.0442654
		NR_003697	SNHG15	340.045	0.97514	2.95022	0.00317543	0.0442654
		NM_005966	NAB1	371.457	1.3128	2.94722	0.00320647	0.0445715
		NM_001001994	GPM6B	85.5796	2.57215	2.94434	0.00323639	0.0449405
		NM_080739	C20orf141	9.06389	3.24323	2.94367	0.00324345	0.0450167
		NM_033140	CALD1	7653.22	0.623344	2.943	0.00325052	0.0450711
		NM_002217	ITIH3	182.282	2.70727	2.9424	0.00325683	0.0451231
		NM_002727	SRGN	239.591	1.80037	2.94119	0.00326951	0.0452467
		NM_001035511	SDHC	303.947	0.892411	2.93826	0.0033006	0.0456548
		NM_003587_4	DHX16	193.448	1.5127	2.93538	0.00333135	0.0459214
		NM_003734	AOC3	160.59	2.52445	2.93526	0.00333271	0.0459214
		NR_036430	SRGN	235.637	1.79734	2.93558	0.0033293	0.0459214
		NM_001035513	SDHC	304.259	0.897736	2.9334	0.00335274	0.0461364
		NM_001002841	MYL4	7.87142	3.12861	2.93007	0.00338881	0.0464707
		NM_002476	MYL4	7.87142	3.12861	2.93007	0.00338881	0.0464707
		NM_003766	BECN1	382.865	1.0912	2.93079	0.00338104	0.0464707
		NM_006258	PRKG1	384.827	1.31184	2.9297	0.00339294	0.0464828
		NM_001035512	SDHC	320.131	0.896392	2.92793	0.00341227	0.0467028
		NM_003001	SDHC	320.247	0.896365	2.92707	0.00342174	0.0468101
		NM_001256538	C20orf141	8.87932	3.22514	2.92676	0.00342516	0.0468345
		NM_021727	FADS3	29.2086	2.48515	2.92616	0.00343173	0.046902
		NR_015453	NOP14-AS1	35.0513	1.57898	2.92171	0.00348112	0.0474185
		NM_001243835	STAT4	20.1661	2.68078	2.91883	0.00351346	0.0477453
		NM_003151	STAT4	20.1661	2.68078	2.91883	0.00351346	0.0477453
		NM_014571	HEYL	631.505	2.05597	2.91568	0.00354914	0.0480527
		NM_016150	ASB2	4.5439	3.05335	2.91204	0.00359077	0.0484966
		NM_001098512	PRKG1	379.575	1.3059	2.91136	0.00359856	0.0485789
		NM_012383	OSTF1	267.735	1.29392	2.91112	0.00360135	0.0485936
		NM_018650	MARK1	81.477	2.29093	2.90732	0.0036454	0.049002
		NM_001098671	RASGRP2	33.4233	2.54348	2.90341	0.00369119	0.0494792
		NM_005221	DLX5	56.2183	2.4002	2.90207	0.00370706	0.0496132
		NM_014965	TRAK1	117.713	1.32707	2.90142	0.00371472	0.0496784
		NM_199424	WWP2	81.2317	2.11308	2.89906	0.00374282	0.049984
